# Supplementary material for: Evolution and Phylogeny of Soybean Mosaic Virus Based on 143 Complete Genomes
Source: Int J Mol Sci. 2022 Dec 20;24(1):22. doi: 10.3390/ijms24010022 (PMC9820049; doi:10.3390/ijms24010022)
Supplement: Supplementary file 1 [file ijms-24-00022-s001.zip › Supplementary tables.xlsx]

## Sheet: Table S1
Table S1. Summary of 143 SMV genomes used in this study.
Accession number	Strain or Isolate	Country	Date	Host	Clade number	Publication	Group
S42280.1	G2	USA	1992	Glycine max	Clade3	Strain-specific P3 of Soybean mosaic virus elicits Rsv1-mediated extreme resistance, but absence of P3 elicitor function alone is insufficient for virulence on Rsv1-genotype soybean	Group2
AB100442.1	Aa	Japan	2003	Glycine max	Clade1	None	Group2
AB100443.1	Aa15-M2	Japan	2003	Glycine max	Clade1	None	Group2
AF241739.1	G7	USA	1992	Glycine max	Clade1	Strain-specific P3 of Soybean mosaic virus elicits Rsv1-mediated extreme resistance, but absence of P3 elicitor function alone is insufficient for virulence on Rsv1-genotype soybean	Group2
AJ310200.1	SAAS	China	2001	Glycine max	Clade1	A virus related to soybean mosaic virus from Pinellia ternata in China and its comparison with local soybean SMV isolates	Group2
AJ312439.1	Hangzhou	China	2001	Glycine max	Clade2	A virus related to soybean mosaic virus from Pinellia ternata in China and its comparison with local soybean SMV isolates	Group2
AJ507388.2	P	China	2001	Pinellia ternata	Clade8	A virus related to soybean mosaic virus from Pinellia ternata in China and its comparison with local soybean SMV isolates	Group1
AJ619757.1	CN18	South Korea	2003	Glycine max	Clade1	None	Group2
AJ628750.1	HZ1	China	2001	Pinellia ternata	Clade8	Further molecular characterisation of potyviruses infecting aroid plants for medicinal use in China	Group1
AY216010.1	G7	USA	2003	Glycine max	Clade1	Evolution of Soybean mosaic virus-G7 molecularly cloned genome in Rsv1-genotype soybean results in emergence of a mutant capable of evading Rsv1-mediated recognition	Group2
AY216987.1	G7d	USA	2003	Glycine max	Clade1	Evolution of Soybean mosaic virus-G7 molecularly cloned genome in Rsv1-genotype soybean results in emergence of a mutant capable of evading Rsv1-mediated recognition	Group2
AY294044.1	G5	South Korea	2003	Glycine max	Clade3	Complete genome sequences of the genomic RNA of Soybean mosaic virus strains G7H and G5	Group2
AY294045.1	G7H	South Korea	2003	Glycine max	Clade3	Complete genome sequences of the genomic RNA of Soybean mosaic virus strains G7H and G5	Group2
EU871724.1	L	Canada	2005	Glycine max	Clade3	Identification and molecular characterization of two naturally occurring Soybean mosaic virus isolates that are closely related but differ in their ability to overcome Rsv4 resistance	Group2
EU871725.1	L-RB	Canada	2005	Glycine max	Clade3	Identification and molecular characterization of two naturally occurring Soybean mosaic virus isolates that are closely related but differ in their ability to overcome Rsv4 resistance	Group2
FJ376388.1	pSMV-G5H	South Korea	2005	Glycine max	Clade3	Infectious in vivo transcripts from a full-length clone of Soybean mosaic virus Strain G5H	Group2
FJ548849.1	WS200	South Korea	2006	Glycine soja	Clade3	Molecular variability and genetic structure of the population of soybean mosaic virus based on the analysis of complete genome sequences	Group2
FJ640954.1	WS32	South Korea	2006	Glycine soja	Clade1	Molecular variability and genetic structure of the population of soybean mosaic virus based on the analysis of complete genome sequences	Group2
FJ640955.1	WS37	South Korea	2006	Glycine soja	Clade3	Molecular variability and genetic structure of the population of soybean mosaic virus based on the analysis of complete genome sequences	Group2
FJ640956.1	WS84	South Korea	2006	Glycine soja	Clade1	Molecular variability and genetic structure of the population of soybean mosaic virus based on the analysis of complete genome sequences	Group2
FJ640957.1	WS101	South Korea	2006	Glycine soja	Clade1	Molecular variability and genetic structure of the population of soybean mosaic virus based on the analysis of complete genome sequences	Group2
FJ640958.1	WS105	South Korea	2006	Glycine soja	Clade1	Molecular variability and genetic structure of the population of soybean mosaic virus based on the analysis of complete genome sequences	Group2
FJ640959.1	WS109	South Korea	2006	Glycine soja	Clade3	Molecular variability and genetic structure of the population of soybean mosaic virus based on the analysis of complete genome sequences	Group2
FJ640960.1	WS110	South Korea	2006	Glycine soja	Clade1	Molecular variability and genetic structure of the population of soybean mosaic virus based on the analysis of complete genome sequences	Group2
FJ640961.1	WS116	South Korea	2006	Glycine soja	Clade1	Molecular variability and genetic structure of the population of soybean mosaic virus based on the analysis of complete genome sequences	Group2
FJ640962.1	WS117	South Korea	2006	Glycine soja	Clade1	Molecular variability and genetic structure of the population of soybean mosaic virus based on the analysis of complete genome sequences	Group2
FJ640963.1	WS128	South Korea	2006	Glycine soja	Clade3	Molecular variability and genetic structure of the population of soybean mosaic virus based on the analysis of complete genome sequences	Group2
FJ640964.1	WS132	South Korea	2006	Glycine soja	Clade1	Molecular variability and genetic structure of the population of soybean mosaic virus based on the analysis of complete genome sequences	Group2
FJ640965.1	WS135	South Korea	2006	Glycine soja	Clade1	Molecular variability and genetic structure of the population of soybean mosaic virus based on the analysis of complete genome sequences	Group2
FJ640966.1	WS144	South Korea	2006	Glycine soja	Clade3	Molecular variability and genetic structure of the population of soybean mosaic virus based on the analysis of complete genome sequences	Group2
FJ640967.1	WS145	South Korea	2006	Glycine soja	Clade3	Molecular variability and genetic structure of the population of soybean mosaic virus based on the analysis of complete genome sequences	Group2
FJ640968.1	WS149	South Korea	2006	Glycine soja	Clade3	Molecular variability and genetic structure of the population of soybean mosaic virus based on the analysis of complete genome sequences	Group2
FJ640969.1	WS151	South Korea	2006	Glycine soja	Clade1	Molecular variability and genetic structure of the population of soybean mosaic virus based on the analysis of complete genome sequences	Group2
FJ640970.1	WS155	South Korea	2006	Glycine soja	Clade1	Molecular variability and genetic structure of the population of soybean mosaic virus based on the analysis of complete genome sequences	Group2
FJ640971.1	WS156	South Korea	2006	Glycine soja	Clade1	Molecular variability and genetic structure of the population of soybean mosaic virus based on the analysis of complete genome sequences	Group2
FJ640972.1	WS160	South Korea	2006	Glycine soja	Clade3	Molecular variability and genetic structure of the population of soybean mosaic virus based on the analysis of complete genome sequences	Group2
FJ640973.1	WS162	South Korea	2006	Glycine soja	Clade1	Molecular variability and genetic structure of the population of soybean mosaic virus based on the analysis of complete genome sequences	Group2
FJ640974.1	WS202	South Korea	2006	Glycine soja	Clade3	Molecular variability and genetic structure of the population of soybean mosaic virus based on the analysis of complete genome sequences	Group2
FJ640975.1	WS205	South Korea	2006	Glycine soja	Clade3	Molecular variability and genetic structure of the population of soybean mosaic virus based on the analysis of complete genome sequences	Group2
FJ640976.1	WS209	South Korea	2006	Glycine soja	Clade3	Molecular variability and genetic structure of the population of soybean mosaic virus based on the analysis of complete genome sequences	Group2
FJ640977.1	G1	South Korea	2003	Glycine max	Clade3	Molecular variability and genetic structure of the population of soybean mosaic virus based on the analysis of complete genome sequences	Group2
FJ640978.1	G3	South Korea	2003	Glycine max	Clade3	Molecular variability and genetic structure of the population of soybean mosaic virus based on the analysis of complete genome sequences	Group2
FJ640979.1	G4	South Korea	2003	Glycine max	Clade3	Molecular variability and genetic structure of the population of soybean mosaic virus based on the analysis of complete genome sequences	Group2
FJ640980.1	G6	South Korea	2003	Glycine max	Clade1	Molecular variability and genetic structure of the population of soybean mosaic virus based on the analysis of complete genome sequences	Group2
FJ640981.1	G6H	South Korea	2003	Glycine max	Clade1	Molecular variability and genetic structure of the population of soybean mosaic virus based on the analysis of complete genome sequences	Group2
FJ640982.1	G7A	South Korea	2003	Glycine max	Clade1	Molecular variability and genetic structure of the population of soybean mosaic virus based on the analysis of complete genome sequences	Group2
FJ807700.1	G7H	South Korea	2005	Glycine max	Clade3	Systemic gene delivery into soybean by simple rub-inoculation with plasmid DNA of a Soybean mosaic virus-based vector	Group2
FJ807701.1	G5H	South Korea	2005	Glycine max	Clade3	Infectious in vivo transcripts from a full-length clone of Soybean mosaic virus strain G5H	Group2
GU015011.1	413	USA	2002	Glycine max	Clade2	Multiple loci condition seed transmission of soybean mosaic virus (SMV) and SMV-induced seed coat mottling in soybean	Group2
HM590054.1	Sc6	China	2004	Glycine max	Clade2	Identification of a novel Soybean mosaic virus isolate in China that contains a unique 5' terminus sharing high sequence homology with Bean common mosaic virus	Group2
HM590055.1	4469-4_CHN_2004	China	2004	Glycine max	Clade5	Identification of a novel Soybean mosaic virus isolate in China that contains a unique 5' terminus sharing high sequence homology with Bean common mosaic virus	Group2
HQ166265.1	NP-C-L	Canada	2009	Glycine max	Clade3	Mutations in the P3 protein of Soybean mosaic virus G2 isolates determine virulence on Rsv4-genotype soybean	Group2
HQ166266.1	NP-L	Canada	2009	Glycine max	Clade3	Mutations in the P3 protein of Soybean mosaic virus G2 isolates determine virulence on Rsv4-genotype soybean	Group2
HQ396725.1	4547_CHN_2004	China	2004	Glycine max	Clade5	Evidences from soybean show the origin of Watermelon mosaic virus (WMV)	Group2
HQ845735.1	TNP	USA	2011	Glycine max	Clade3	Evaluation of North American isolates of Soybean mosaic virus for gain of virulence on Rsv-genotype soybeans with special emphasis on resistance-breaking determinants on Rsv4	Group2
HQ845736.1	KY	USA	2011	Glycine max	Clade2	Evaluation of North American isolates of Soybean mosaic virus for gain of virulence on Rsv-genotype soybeans with special emphasis on resistance-breaking determinants on Rsv4	Group2
JF833013.1	SC3	China	2005	Glycine max	Clade2	Biological characterization and sequence analysis of complete genome of Soybean mosaic virus	Group2
JF833014.1	6202-2	China	2005	Glycine max	Clade2	Biological characterization and sequence analysis of complete genome of Soybean mosaic virus	Group2
JF833015.1	6067-1	China	2005	Glycine max	Clade2	Biological characterization and sequence analysis of complete genome of Soybean mosaic virus	Group2
JN416770.1	Rsv4-RB3	Canada	2010	Glycine max	Clade3	Simultaneous Mutations in Multi-Viral Proteins Are Required for Soybean mosaic virus to Gain Virulence on Soybean Genotypes Carrying Different R Genes	Group2
KC845321.1	SX	China	2012	Glycine max	Clade2	Molecular Characterization of Soybean Mosaic Virus from Glycine max and Atractylodes macrocephala Koidz	Group2
KC845322.1	Am	China	2012	Atractylodes macrocephala	Clade9	Molecular Characterization of Soybean Mosaic Virus from Glycine max and Atractylodes macrocephala Koidz	Group1
KF135488.1	Ar13	Iran	2011	Glycine max	Clade2	Analysis of Soybean mosaic virus genetic diversity in Iran allows the characterization of a new mutation resulting in overcoming Rsv4-resistance	Group2
KF135489.1	Ar33	Iran	2011	Glycine max	Clade3	Analysis of Soybean mosaic virus genetic diversity in Iran allows the characterization of a new mutation resulting in overcoming Rsv4-resistance	Group2
KF135490.1	Lo3	Iran	2011	Glycine max	Clade3	Analysis of Soybean mosaic virus genetic diversity in Iran allows the characterization of a new mutation resulting in overcoming Rsv4-resistance	Group2
KF135491.1	Go11	Iran	2011	Glycine max	Clade3	Analysis of Soybean mosaic virus genetic diversity in Iran allows the characterization of a new mutation resulting in overcoming Rsv4-resistance	Group2
KF297335.1	Ar33	Iran	2011	Glycine max	Clade3	Analysis of Soybean mosaic virus genetic diversity in Iran allows the characterization of a new mutation resulting in overcoming Rsv4-resistance	Group2
KF982784.1	NN	China	2011	Pinellia pedatisecta	Clade8	Characterization of vsiRNAs and complete sequence of soybean mosaic virus infected a strain of Pinellia pedatisecta	Group1
KM979229.1	India	India	2014	Glycine max	Clade2	None	Group2
KP710861.1	BYX006	China	2013	Glycine max	Clade4	The evolution of soybean mosaic virus: An updated analysis by obtaining 18 new genomic sequences of Chinese strains/isolates	Group2
KP710862.1	HGT005	China	2013	Glycine max	Clade4	The evolution of soybean mosaic virus: An updated analysis by obtaining 18 new genomic sequences of Chinese strains/isolates	Group2
KP710863.1	HGT008	China	2013	Glycine max	Clade4	The evolution of soybean mosaic virus: An updated analysis by obtaining 18 new genomic sequences of Chinese strains/isolates	Group2
KP710864.1	HGT009	China	2013	Glycine max	Clade4	The evolution of soybean mosaic virus: An updated analysis by obtaining 18 new genomic sequences of Chinese strains/isolates	Group2
KP710865.1	LJZ002	China	2013	Glycine max	Clade3	The evolution of soybean mosaic virus: An updated analysis by obtaining 18 new genomic sequences of Chinese strains/isolates	Group2
KP710866.1	LJZ010	China	2013	Glycine max	Clade3	The evolution of soybean mosaic virus: An updated analysis by obtaining 18 new genomic sequences of Chinese strains/isolates	Group2
KP710867.1	SC6-N	China	2010	Glycine max	Clade2	The evolution of soybean mosaic virus: An updated analysis by obtaining 18 new genomic sequences of Chinese strains/isolates	Group2
KP710868.1	SC7-N	China	2010	Glycine max	Clade5	The evolution of soybean mosaic virus: An updated analysis by obtaining 18 new genomic sequences of Chinese strains/isolates	Group2
KP710869.1	NE-N1	China	2013	Glycine max	Clade2	The evolution of soybean mosaic virus: An updated analysis by obtaining 18 new genomic sequences of Chinese strains/isolates	Group2
KP710870.1	SX-Z	China	2013	Glycine max	Clade2	The evolution of soybean mosaic virus: An updated analysis by obtaining 18 new genomic sequences of Chinese strains/isolates	Group2
KP710871.1	XFQ001	China	2013	Glycine max	Clade2	The evolution of soybean mosaic virus: An updated analysis by obtaining 18 new genomic sequences of Chinese strains/isolates	Group2
KP710872.1	XFQ005	China	2013	Glycine max	Clade2	The evolution of soybean mosaic virus: An updated analysis by obtaining 18 new genomic sequences of Chinese strains/isolates	Group2
KP710873.1	XFQ008	China	2013	Glycine max	Clade2	The evolution of soybean mosaic virus: An updated analysis by obtaining 18 new genomic sequences of Chinese strains/isolates	Group2
KP710874.1	XFQ010	China	2013	Glycine max	Clade3	The evolution of soybean mosaic virus: An updated analysis by obtaining 18 new genomic sequences of Chinese strains/isolates	Group2
KP710875.1	XFQ012	China	2013	Glycine max	Clade2	The evolution of soybean mosaic virus: An updated analysis by obtaining 18 new genomic sequences of Chinese strains/isolates	Group2
KP710876.1	XFQ014	China	2013	Glycine max	Clade3	The evolution of soybean mosaic virus: An updated analysis by obtaining 18 new genomic sequences of Chinese strains/isolates	Group2
KP710877.1	XFQ018	China	2013	Glycine max	Clade2	The evolution of soybean mosaic virus: An updated analysis by obtaining 18 new genomic sequences of Chinese strains/isolates	Group2
KP710878.1	XFQ020	China	2013	Glycine max	Clade2	The evolution of soybean mosaic virus: An updated analysis by obtaining 18 new genomic sequences of Chinese strains/isolates	Group2
KR024718.1	JAAS-6	China	2014	Glycine max	Clade1	Sequence analysis of the near-full genome sequence of Soybean mosaic virus isolate JAAS-6 from China	Group2
KR065437.1	HB-RS	China	2012	Glycine max	Clade7	Subcellular localization of soybean mosaic virus P1 protein reveals it possibly was a host adaptation association protein	Group2
KT285170.1	4278-1	China	2004	Glycine max	Clade5	A recombinant soybean mosaic virus overcomes the resistance in non-host plant	Group2
KX096578.1	China	China	2015	Glycine max	Clade2	None	Group2
KX834319.1	FJTN001	China	2016	Glycine soja	Clade4	Complete nucleotide sequences of seven soybean mosaic viruses (SMV), isolated from wild soybeans (Glycine soja) in China	Group2
KX834320.1	SC001	China	2016	Glycine soja	Clade4	Complete nucleotide sequences of seven soybean mosaic viruses (SMV), isolated from wild soybeans (Glycine soja) in China	Group2
KX834321.1	JSJJ001	China	2016	Glycine soja	Clade3	Complete nucleotide sequences of seven soybean mosaic viruses (SMV), isolated from wild soybeans (Glycine soja) in China	Group2
KX834322.1	GXQZ001	China	2016	Glycine soja	Clade6	Complete nucleotide sequences of seven soybean mosaic viruses (SMV), isolated from wild soybeans (Glycine soja) in China	Group2
KX834323.1	HLJSB001	China	2016	Glycine soja	Clade3	Complete nucleotide sequences of seven soybean mosaic viruses (SMV), isolated from wild soybeans (Glycine soja) in China	Group2
KX834324.1	HLJBADS001	China	2016	Glycine soja	Clade3	Complete nucleotide sequences of seven soybean mosaic viruses (SMV), isolated from wild soybeans (Glycine soja) in China	Group2
KX834325.1	HLJHLQF001	China	2016	Glycine soja	Clade1	Complete nucleotide sequences of seven soybean mosaic viruses (SMV), isolated from wild soybeans (Glycine soja) in China	Group2
KY249378.1	Gulupa	Colombia	2015	Passiflora edulis	Clade3	Molecular characterization of Soybean mosaic virus (SMV) strain infecting purple passion fruit (Passiflora edulis f. edulis) in Antioquia (Colombia)	Group2
KY986929.1	CC2515	South Korea	2016	Vigna angularis	Clade3	First report of Soybean mosaic virus infecting Vigna angularis in South Korea	Group2
LC037232.1	Uraria	Taiwan	2014	Uraria crinita	Clade10	First report of a new potyvirus associated with Uraria mosaic disease	Group1
LC323107.1	SMV-C	Japan	2017	Glycine max	Clade3	Soybean antiviral immunity conferred by dsRNase targets the viral replication complex	Group2
LC591946.1	K206	South Korea	2019	Glycine max	Clade1	Complete genome sequence of Soybean mosaic virus isolated from G. max in Korea	Group2
LC655955.1	CC19-6	South Korea	2019	Glycine max	Clade1	Complete genome sequence of soybean mosaic virus Chuncheon isolate in 2019	Group2
MH919384.1	pCB301-SC3	China	2017	Glycine max	Clade2	Discovery of the Agrobacterium Growth Inhibition Sequence in Virus and its Application to Recombinant Clone Screening	Group2
MH919385.1	pCB301-SC7	China	2017	Glycine max	Clade5	Discovery of the Agrobacterium Growth Inhibition Sequence in Virus and its Application to Recombinant Clone Screening	Group2
MH919386.1	pCB301-SC15	China	2017	Glycine max	Clade2	Discovery of the Agrobacterium Growth Inhibition Sequence in Virus and its Application to Recombinant Clone Screening	Group2
MK350280.1	Liaoning	China	2017	Glycine max	Clade2	None	Group2
MN124783.1	BSB1	Brasil	2003	Passiflora	Clade3	First report of soybean mosaic virus infecting passion fruit plants (Passiflora sp.) in Brazi	Group2
MN399738.1	Salzlandkreis-2_17	Germany	2017	Legume	Clade3	None	Group2
MN539670.1	3144-SC4	China	2002	Glycine max	Clade2	None	Group2
MN623289.1	N1	China	2018	Glycine max	Clade2	None	Group2
MN623290.1	N3	China	2018	Glycine max	Clade2	None	Group2
MT603826.1	CHBU-p	South Korea	2016	Glycine max	Clade3	Soybean Viromes in the Republic of Korea Revealed by RT-PCR and Next-Generation Sequencing	Group2
MT603828.1	CHNA-p	South Korea	2016	Glycine max	Clade1	Soybean Viromes in the Republic of Korea Revealed by RT-PCR and Next-Generation Sequencing	Group2
MT603829.1	GAWO-62	South Korea	2016	Glycine max	Clade1	Soybean Viromes in the Republic of Korea Revealed by RT-PCR and Next-Generation Sequencing	Group2
MT603830.1	GAWO-p	South Korea	2016	Glycine max	Clade1	Soybean Viromes in the Republic of Korea Revealed by RT-PCR and Next-Generation Sequencing	Group2
MT603831.1	GYBU-92	South Korea	2016	Glycine max	Clade1	Soybean Viromes in the Republic of Korea Revealed by RT-PCR and Next-Generation Sequencing	Group2
MT603832.1	GYBU-p	South Korea	2016	Glycine max	Clade1	Soybean Viromes in the Republic of Korea Revealed by RT-PCR and Next-Generation Sequencing	Group2
MT603833.1	GYGI-106	South Korea	2016	Glycine max	Clade1	Soybean Viromes in the Republic of Korea Revealed by RT-PCR and Next-Generation Sequencing	Group2
MT603834.1	GYGI-p	South Korea	2016	Glycine max	Clade3	Soybean Viromes in the Republic of Korea Revealed by RT-PCR and Next-Generation Sequencing	Group2
MT603835.1	GYNA-p	South Korea	2016	Glycine max	Clade3	Soybean Viromes in the Republic of Korea Revealed by RT-PCR and Next-Generation Sequencing	Group2
MT712111.1	SXBX	China	2016	Pinellia ternata	Clade8	Complete Genome Sequencing and Infectious cDNA Clone Construction of Soybean Mosaic Virus Isolated from Shanxi	Group1
MW354946.1	AH_SZ	China	2019	Glycine max	Clade5	None	Group2
MW354947.1	JL_GZL	China	2019	Glycine max	Clade2	None	Group2
MW354948.1	JS_NJ	China	2019	Glycine max	Clade5	None	Group2
MW354951.1	JL_CC	China	2019	Glycine max	Clade5	None	Group2
MW464638.1	Mashhad	Iran	2020	Glycine max	Clade3	None	Group2
MW655827.1	BPE89	Colombia	2019	Passiflora edulis	Clade3	Molecular detection of viruses infecting purple passion fruit (Passiflora edulis f. edulis) crops, plantlets, and seeds in eastern Antioquia (Colombia)	Group2
MW822167.1	Summer_Shell	Netherlands	2020	Glycine max	Clade3	First report of Soybean Mosaic Virus in commercially grown soybean in the Netherlands	Group2
MW822168.1	Green_Shell	Netherlands	2020	Glycine max	Clade3	First report of Soybean Mosaic Virus in commercially grown soybean in the Netherlands	Group2
NC_002634.1	N	USA	1989	Glycine max	Clade3	Two genes of soybean mosaic virus are involved in the interaction with the Rsv1 resistance allele of soybean	Group2
OK058515.1	DSMZ_PV-0938	China	2021	Glycine max	Clade3	None	Group2
OK105105.1	1129	China	2019	Glycine max	Clade2	Rsc3K, a SMV resistance gene localized on chromosome 2 in soybean cv. Kefeng No.1, interacts with virulence determinant P3	Group2
OL875089.1	BPE20	Colombia	2021	Passiflora edulis	Clade3	Viruses infecting purple passion fruit (Passiflora edulis f. edulis) in Southwestern Antioquia (Colombia)	Group2
ON013906.1	DSMZ_PV-1235	Germany	2021	Glycine max	Clade3	None	Group2
ON843744.1	GR1-1	South Korea	2021	Glycine max	Clade1	None	Group2
ON843745.1	GR1-2	South Korea	2021	Glycine max	Clade1	None	Group2
ON843746.1	GR2-1	South Korea	2021	Glycine max	Clade3	None	Group2
ON843747.1	GR2-2	South Korea	2021	Glycine max	Clade3	None	Group2
ON843748.1	GR2-3	South Korea	2021	Glycine max	Clade3	None	Group2
ON843749.1	GR3	South Korea	2021	Glycine max	Clade3	None	Group2
ON843750.1	GR4	South Korea	2021	Glycine max	Clade1	None	Group2

## Sheet: Table S2
Table S2. Summary of recombination analyses of 143 SMV genomes.
Table key:
~ = It is possible that this apparent recombination signal could have been caused by an evolutionary
process other than recombination.
* = The actual breakpoint position is undetermined (it was most likely either overprinted by a subsequent
recombination event or off the edges of the analysed sequence fragments).
^ = The recombinant sequence may have been misidentified (one of the identified parents might be the recombinant)
Minor Parent = Parent contributing the smaller fraction of sequence.
Major Parent = Parent contributing the larger fraction of sequence.
Unknown = Only one parent and a recombinant need be in the alignment for a recombination event to be detectable.
The sequence listed as unknown was used to infer the existance of a missing parental sequence.
NS = No significant P-value was recorded for this recombination event using the particular method in question.
			Breakpoint Positions
		In Alignment		In Recombinant Sequence		Relative to S42280.1_G2								Detection Methods
Recombination Event Number	Number In .RDP File	Begin	End	Begin	End	Begin	End	Recombinant Sequence(s)	Minor Parental Sequence(s)	Major Parental Sequence(s)	RDP	GENECONV	Bootscan	Maxchi	Chimaera	SiSscan	3Seq
1	1	5138	7424	4979	7259	4570	6850	HM590055.1_4469-4_CHN_2004	MH919384.1_pCB301-SC3	MW354948.1_JS_NJ	7.14102e-105	5.21255e-101	5.26645e-101	1.62368e-25	1.60015e-25	1.97831e-31	6.48314e-105
1									KP710867.1_SC6-N	KT285170.1_4278-1
1									JF833013.1_SC3	MW354951.1_JL_CC
1									HM590054.1_Sc6	MH919385.1_pCB301-SC7
1									MN539670.1_3144-SC4
2	2	3584	7130	3425	6965	3016	6556	HQ396725.1_4547_CHN_2004	KP710869.1_NE-N1	KP710868.1_SC7-N	2.06897e-95	8.85228e-93	3.28372e-88	5.35325e-35	3.82343e-30	4.76576e-33	8.55049e-103
2									MN623290.1_N3	KT285170.1_4278-1
2										MW354951.1_JL_CC
2										MW354948.1_JS_NJ
2										MW354946.1_AH_SZ
2										MH919385.1_pCB301-SC7
3	3	10244	3516	9579	2948	9582	2948	FJ640971.1_WS156	FJ640972.1_WS160	Unknown (KP710865.1_LJZ002)	7.21232e-87	6.40241e-85	1.02814e-93	5.94831e-39	1.86015e-36	3.57499e-56	9.13743e-77
3									FJ640976.1_WS209	Unknown(KT285170.1_4278-1)
3									FJ640975.1_WS205	Unknown(KP710868.1_SC7-N)
3									FJ640974.1_WS202	Unknown(KP710866.1_LJZ010)
3									FJ640967.1_WS145	Unknown(KP710864.1_HGT009)
3									FJ640966.1_WS144	Unknown(KP710863.1_HGT008)
3									FJ548849.1_WS200	Unknown(KP710862.1_HGT005)
3										Unknown(KP710861.1_BYX006)
3										Unknown(OK058515.1_DSMZ_PV-0938)
3										Unknown(MW354951.1_JL_CC)
3										Unknown(MW354948.1_JS_NJ)
3										Unknown(MW354946.1_AH_SZ)
3										Unknown(MH919385.1_pCB301-SC7)
3										Unknown(KX834321.1_JSJJ001)
3										Unknown(KX834320.1_SC001)
3										Unknown(KX834319.1_FJTN001)
3										Unknown(HM590055.1_4469-4_CHN_2004)
4	4	3*	3010	1*	2442	1*	2442	FJ640970.1_WS155	FJ640968.1_WS149	Unknown (KP710862.1_HGT005)	6.57609e-77	1.79867e-84	3.39167e-80	4.08816e-35	6.00067e-34	1.72202e-51	9.13279e-70
4									FJ640976.1_WS209	Unknown(KT285170.1_4278-1)
4									FJ640975.1_WS205	Unknown(KP710868.1_SC7-N)
4									FJ640974.1_WS202	Unknown(KP710866.1_LJZ010)
4									FJ640972.1_WS160	Unknown(KP710865.1_LJZ002)
4									FJ640967.1_WS145	Unknown(KP710864.1_HGT009)
4									FJ640966.1_WS144	Unknown(KP710863.1_HGT008)
4									FJ640959.1_WS109	Unknown(KP710861.1_BYX006)
4									FJ548849.1_WS200	Unknown(OK058515.1_DSMZ_PV-0938)
4										Unknown(MW354951.1_JL_CC)
4										Unknown(MW354948.1_JS_NJ)
4										Unknown(MW354946.1_AH_SZ)
4										Unknown(MH919385.1_pCB301-SC7)
4										Unknown(KX834321.1_JSJJ001)
4										Unknown(KX834320.1_SC001)
4										Unknown(KX834319.1_FJTN001)
4										Unknown(HQ396725.1_4547_CHN_2004)
4										Unknown(HM590055.1_4469-4_CHN_2004)
5	5	9638	2565	9138	2098	8986	1997	^KF982784.1_NN	MT712111.1_SXBX	MT603832.1_GYBU-p	1.22596e-80	1.81349e-32	1.91937e-81	8.8572e-195	5.40842e-33	1.75284e-57	1.17641e-16
5										S42280.1_G2
5										NC_002634.1_N
5										FJ640982.1_G7A
5										FJ640981.1_G6H
5										FJ640980.1_G6
5										FJ640979.1_G4
5										FJ640978.1_G3
5										FJ640977.1_G1
5										FJ640976.1_WS209
5										FJ640975.1_WS205
5										FJ640974.1_WS202
5										FJ640973.1_WS162
5										FJ640972.1_WS160
5										FJ640969.1_WS151
5										FJ640968.1_WS149
5										FJ640967.1_WS145
5										FJ640966.1_WS144
5										FJ640965.1_WS135
5										FJ640964.1_WS132
5										FJ640963.1_WS128
5										FJ640962.1_WS117
5										FJ640961.1_WS116
5										FJ640960.1_WS110
5										FJ640959.1_WS109
5										FJ640958.1_WS105
5										FJ640957.1_WS101
5										FJ640956.1_WS84
5										FJ640955.1_WS37
5										FJ640954.1_WS32
5										FJ548849.1_WS200
5										AY216987.1_G7d
5										AY216010.1_G7
5										LC655955.1_CC19-6
5										LC591946.1_K206
5										MT603835.1_GYNA-p
5										MT603834.1_GYGI-p
5										MT603833.1_GYGI-106
5										MT603831.1_GYBU-92
5										MT603830.1_GAWO-p
5										MT603829.1_GAWO-62
5										MT603828.1_CHNA-p
5										MT603826.1_CHBU-p
5										MN124783.1_BSB1
5										KY986929.1_CC2515
5										KY249378.1_Gulupa
5										KT285170.1_4278-1
5										KP710875.1_XFQ012
5										KP710873.1_XFQ008
5										KP710872.1_XFQ005
5										KP710868.1_SC7-N
5										KP710867.1_SC6-N
5										KP710866.1_LJZ010
5										KP710865.1_LJZ002
5										KP710864.1_HGT009
5										KP710863.1_HGT008
5										KP710862.1_HGT005
5										KP710861.1_BYX006
5										KR024718.1_JAAS-6
5										FJ376388.1_pSMV-G5H
5										HQ845735.1_TNP
5										HQ166266.1_NP-L
5										HQ166265.1_NP-C-L
5										JN416770.1_Rsv4-RB3
5										JF833013.1_SC3
5										HM590054.1_Sc6
5										AF241739.1_G7
5										AY294045.1_G7H
5										AY294044.1_G5
5										FJ807701.1_G5H
5										FJ807700.1_G7H
5										EU871725.1_L-RB
5										EU871724.1_L
5										AJ310200.1_SAAS
5										AJ619757.1_CN18
5										AB100443.1_Aa15-M2
5										AB100442.1_Aa
5										MW655827.1_BPE89
5										OL875089.1_BPE20
5										OK058515.1_DSMZ_PV-0938
5										OK105105.1_1129
5										MW354951.1_JL_CC
5										MW354948.1_JS_NJ
5										MN539670.1_3144-SC4
5										MN399738.1_Salzlandkreis-2_17
5										LC323107.1_SMV-C
5										MH919385.1_pCB301-SC7
5										MH919384.1_pCB301-SC3
5										KX096578.1_China
5										KX834325.1_HLJHLQF001
5										KX834324.1_HLJBADS001
5										KX834322.1_GXQZ001
5										KX834321.1_JSJJ001
5										KX834320.1_SC001
5										KX834319.1_FJTN001
5										KM979229.1_India
5										HM590055.1_4469-4_CHN_2004
5										ON843744_GR1-1
5										ON843745_GR1-2
5										ON843746_GR2-1
5										ON843747_GR2-2
5										ON843748_GR2-3
5										ON843749_GR3
5										ON843750_GR4
6	6	10244	2892	9579	2324	9582	2324	^FJ640973.1_WS162	FJ640976.1_WS209	FJ640956.1_WS84	2.33975e-82	5.59961e-65	1.93228e-35	1.55138e-30	2.17621e-28	2.00526e-40	1.66161e-82
7	7	5750	24*	5182	22*	5182	22*	HQ845735.1_TNP	OK058515.1_DSMZ_PV-0938	KF135490.1_Lo3	1.05424e-79	1.00677e-76	5.62817e-77	1.28006e-31	2.98224e-32	8.93657e-35	7.68777e-127
7									FJ640978.1_G3	MW822168.1_Green_Shell
7										MW822167.1_Summer_Shell
7										KP710876.1_XFQ014
7										KP710874.1_XFQ010
7										KF297335.1_Ar33
7										KF135489.1_Ar33
7										ON013906.1_DSMZ_PV-1235
7										KX834323.1_HLJSB001
8	8	3*	998*	1*	524*	1*	524*	^FJ640977.1_G1	FJ640980.1_G6	KP710865.1_LJZ002	3.16217e-76	3.71536e-73	3.89899e-59	8.83277e-28	3.06579e-29	2.57863e-36	1.01348e-108
8								FJ640978.1_G3	FJ640981.1_G6H	KP710866.1_LJZ010
8									FJ640969.1_WS151	OK058515.1_DSMZ_PV-0938
8									FJ640957.1_WS101
8									FJ640954.1_WS32
8									LC655955.1_CC19-6
8									LC591946.1_K206
8									MT603828.1_CHNA-p
8									KP710870.1_SX-Z
8									JF833015.1_6067-1
8									FJ807701.1_G5H
8									AJ312439.1_Hangzhou
8									AJ310200.1_SAAS
8									MH919386.1_pCB301-SC15
9	9	10052	1770	9804	1610	9399	1202	KR065437.1_HB-RS	OK058515.1_DSMZ_PV-0938	KY986929.1_CC2515	1.74929e-71	9.72057e-66	5.45417e-56	1.71335e-27	1.24886e-26	4.23098e-45	1.16857e-37
9									KP710866.1_LJZ010	S42280.1_G2
9									KP710865.1_LJZ002	NC_002634.1_N
9									KX834321.1_JSJJ001	FJ640979.1_G4
9										FJ640976.1_WS209
9										FJ640975.1_WS205
9										FJ640974.1_WS202
9										FJ640972.1_WS160
9										FJ640968.1_WS149
9										FJ640967.1_WS145
9										FJ640966.1_WS144
9										FJ640965.1_WS135
9										FJ640963.1_WS128
9										FJ640962.1_WS117
9										FJ640961.1_WS116
9										FJ640959.1_WS109
9										FJ640957.1_WS101
9										FJ640955.1_WS37
9										FJ548849.1_WS200
9										MW822168.1_Green_Shell
9										MW822167.1_Summer_Shell
9										MT603835.1_GYNA-p
9										MT603834.1_GYGI-p
9										MT603828.1_CHNA-p
9										MT603826.1_CHBU-p
9										MN124783.1_BSB1
9										KY249378.1_Gulupa
9										KP710876.1_XFQ014
9										KP710874.1_XFQ010
9										FJ376388.1_pSMV-G5H
9										KF297335.1_Ar33
9										KF135491.1_Go11
9										KF135490.1_Lo3
9										KF135489.1_Ar33
9										HQ166266.1_NP-L
9										HQ166265.1_NP-C-L
9										JN416770.1_Rsv4-RB3
9										AY294045.1_G7H
9										AY294044.1_G5
9										FJ807701.1_G5H
9										FJ807700.1_G7H
9										EU871725.1_L-RB
9										EU871724.1_L
9										AJ619757.1_CN18
9										MW655827.1_BPE89
9										MW464638.1_Mashhad
9										ON013906.1_DSMZ_PV-1235
9										MN399738.1_Salzlandkreis-2_17
9										LC323107.1_SMV-C
9										KX834324.1_HLJBADS001
9										KM979229.1_India
9										ON843744_GR1-1
9										ON843745_GR1-2
9										ON843746_GR2-1
9										ON843747_GR2-2
9										ON843748_GR2-3
9										ON843749_GR3
10	10	10246	3797	9580	3232	9584	3229	^LC591946.1_K206	MT603835.1_GYNA-p	Unknown (KP710865.1_LJZ002)	7.39451e-62	6.60476e-63	2.36358e-60	3.89515e-33	1.52216e-32	1.232e-55	5.11977e-64
10								FJ640981.1_G6H[P]	MT603826.1_CHBU-p	Unknown(KP710866.1_LJZ010)
10								LC655955.1_CC19-6[P]	FJ376388.1_pSMV-G5H	Unknown(KP710864.1_HGT009)
10								AJ310200.1_SAAS[P]	AY294045.1_G7H	Unknown(KP710863.1_HGT008)
10									AY294044.1_G5	Unknown(KP710862.1_HGT005)
10									FJ807701.1_G5H	Unknown(KP710861.1_BYX006)
10									FJ807700.1_G7H	Unknown(OK058515.1_DSMZ_PV-0938)
10										Unknown(KX834321.1_JSJJ001)
10										Unknown(KX834320.1_SC001)
10										Unknown(KX834319.1_FJTN001)
11	12	190*	3504	148*	2947	139*	2936	AJ619757.1_CN18	KP710870.1_SX-Z	Unknown (KP710865.1_LJZ002)	1.20947e-57	3.65309e-61	1.57327e-25	1.59599e-29	5.79103e-28	1.11104e-47	1.80854e-39
11								FJ640980.1_G6[P]	S42280.1_G2	Unknown(KT285170.1_4278-1)
11								FJ640957.1_WS101[P]	NC_002634.1_N	Unknown(KP710868.1_SC7-N)
11								FJ640954.1_WS32[P]	FJ640979.1_G4	Unknown(KP710866.1_LJZ010)
11								MT603828.1_CHNA-p[P]	FJ640976.1_WS209	Unknown(KP710864.1_HGT009)
11								ON843750_GR4[P]	FJ640975.1_WS205	Unknown(KP710863.1_HGT008)
11									FJ640974.1_WS202	Unknown(KP710862.1_HGT005)
11									FJ640972.1_WS160	Unknown(KP710861.1_BYX006)
11									FJ640968.1_WS149	Unknown(OK058515.1_DSMZ_PV-0938)
11									FJ640966.1_WS144	Unknown(MW354951.1_JL_CC)
11									FJ640959.1_WS109	Unknown(MW354948.1_JS_NJ)
11									FJ640955.1_WS37	Unknown(MW354946.1_AH_SZ)
11									FJ548849.1_WS200	Unknown(MH919385.1_pCB301-SC7)
11									MW822168.1_Green_Shell	Unknown(KX834321.1_JSJJ001)
11									MW822167.1_Summer_Shell	Unknown(KX834320.1_SC001)
11									MT603835.1_GYNA-p	Unknown(KX834319.1_FJTN001)
11									MT603834.1_GYGI-p	Unknown(HQ396725.1_4547_CHN_2004)
11									MT603826.1_CHBU-p	Unknown(HM590055.1_4469-4_CHN_2004)
11									MN124783.1_BSB1
11									KY986929.1_CC2515
11									KP710876.1_XFQ014
11									KP710874.1_XFQ010
11									FJ376388.1_pSMV-G5H
11									KF297335.1_Ar33
11									KF135491.1_Go11
11									KF135490.1_Lo3
11									KF135489.1_Ar33
11									HQ845735.1_TNP
11									HQ166266.1_NP-L
11									HQ166265.1_NP-C-L
11									JF833014.1_6202-2
11									AY294045.1_G7H
11									AY294044.1_G5
11									FJ807701.1_G5H
11									FJ807700.1_G7H
11									EU871725.1_L-RB
11									EU871724.1_L
11									AJ312439.1_Hangzhou
11									MW655827.1_BPE89
11									MW464638.1_Mashhad
11									ON013906.1_DSMZ_PV-1235
11									MN399738.1_Salzlandkreis-2_17
11									LC323107.1_SMV-C
11									KX834324.1_HLJBADS001
11									ON843746_GR2-1
11									ON843747_GR2-2
11									ON843748_GR2-3
11									ON843749_GR3
12	13	6952	2848	6378	2280	6378	2280	FJ640962.1_WS117	FJ640968.1_WS149	FJ640965.1_WS135	1.68738e-60	1.61522e-32	1.39793e-30	3.08408e-34	1.01818e-34	1.2791e-28	1.51584e-104
12										FJ640960.1_WS110
12										FJ640958.1_WS105
13	15	8776	10248*	8611	9992*	8202	9586*	HQ396725.1_4547_CHN_2004	MH919386.1_pCB301-SC15	HM590055.1_4469-4_CHN_2004	1.74067e-52	4.29347e-40	2.63667e-36	3.26295e-21	8.73823e-19	8.15796e-16	1.46822e-70
13									JF833015.1_6067-1
13									AJ312439.1_Hangzhou
14	16	4768	6048	4203	5483	4200	5480	AY294044.1_G5	MT603828.1_CHNA-p	MT603826.1_CHBU-p	6.5882e-50	2.50873e-46	8.56967e-33	7.32085e-18	4.19897e-18	1.54142e-18	1.384e-59
14										MT603835.1_GYNA-p
15	17	196*	956*	146*	888*	145*	482*	^KC845322.1_Am	KX834320.1_SC001	Unknown (EU871725.1_L-RB)	1.72833e-49	1.78304e-24	2.24879e-30	1.9294e-16	3.92355e-15	2.43079e-13	2.29448e-09
15									KT285170.1_4278-1	Unknown(S42280.1_G2)
15									KP710868.1_SC7-N	Unknown(NC_002634.1_N)
15									KP710866.1_LJZ010	Unknown(FJ640982.1_G7A)
15									KP710865.1_LJZ002	Unknown(FJ640979.1_G4)
15									KP710864.1_HGT009	Unknown(FJ640976.1_WS209)
15									KP710863.1_HGT008	Unknown(FJ640975.1_WS205)
15									KP710862.1_HGT005	Unknown(FJ640974.1_WS202)
15									KP710861.1_BYX006	Unknown(FJ640972.1_WS160)
15									OK058515.1_DSMZ_PV-0938	Unknown(FJ640969.1_WS151)
15									MW354951.1_JL_CC	Unknown(FJ640968.1_WS149)
15									MW354948.1_JS_NJ	Unknown(FJ640967.1_WS145)
15									MW354946.1_AH_SZ	Unknown(FJ640966.1_WS144)
15									MH919385.1_pCB301-SC7	Unknown(FJ640965.1_WS135)
15									KX834322.1_GXQZ001	Unknown(FJ640964.1_WS132)
15									KX834321.1_JSJJ001	Unknown(FJ640963.1_WS128)
15									KX834319.1_FJTN001	Unknown(FJ640961.1_WS116)
15									HQ396725.1_4547_CHN_2004	Unknown(FJ640960.1_WS110)
15									HM590055.1_4469-4_CHN_2004	Unknown(FJ640959.1_WS109)
15										Unknown(FJ640958.1_WS105)
15										Unknown(FJ640955.1_WS37)
15										Unknown(FJ548849.1_WS200)
15										Unknown(AY216987.1_G7d)
15										Unknown(AY216010.1_G7)
15										Unknown(MW822168.1_Green_Shell)
15										Unknown(MW822167.1_Summer_Shell)
15										Unknown(MT603835.1_GYNA-p)
15										Unknown(MT603834.1_GYGI-p)
15										Unknown(MT603833.1_GYGI-106)
15										Unknown(MT603832.1_GYBU-p)
15										Unknown(MT603831.1_GYBU-92)
15										Unknown(MT603829.1_GAWO-62)
15										Unknown(MT603826.1_CHBU-p)
15										Unknown(MN124783.1_BSB1)
15										Unknown(KY986929.1_CC2515)
15										Unknown(KY249378.1_Gulupa)
15										Unknown(KP710876.1_XFQ014)
15										Unknown(KP710874.1_XFQ010)
15										Unknown(KP710870.1_SX-Z)
15										Unknown(FJ376388.1_pSMV-G5H)
15										Unknown(KF297335.1_Ar33)
15										Unknown(KF135491.1_Go11)
15										Unknown(KF135490.1_Lo3)
15										Unknown(KF135489.1_Ar33)
15										Unknown(KC845321.1_SX)
15										Unknown(HQ845735.1_TNP)
15										Unknown(HQ166266.1_NP-L)
15										Unknown(HQ166265.1_NP-C-L)
15										Unknown(JN416770.1_Rsv4-RB3)
15										Unknown(JF833015.1_6067-1)
15										Unknown(JF833014.1_6202-2)
15										Unknown(AF241739.1_G7)
15										Unknown(AY294045.1_G7H)
15										Unknown(AY294044.1_G5)
15										Unknown(FJ807701.1_G5H)
15										Unknown(FJ807700.1_G7H)
15										Unknown(EU871724.1_L)
15										Unknown(AJ312439.1_Hangzhou)
15										Unknown(AB100443.1_Aa15-M2)
15										Unknown(AB100442.1_Aa)
15										Unknown(MW655827.1_BPE89)
15										Unknown(MW464638.1_Mashhad)
15										Unknown(ON013906.1_DSMZ_PV-1235)
15										Unknown(MN399738.1_Salzlandkreis-2_17)
15										Unknown(LC323107.1_SMV-C)
15										Unknown(MH919386.1_pCB301-SC15)
15										Unknown(KX096578.1_China)
15										Unknown(KX834325.1_HLJHLQF001)
15										Unknown(KX834324.1_HLJBADS001)
15										Unknown(KX834323.1_HLJSB001)
15										Unknown(KM979229.1_India)
15										Unknown(ON843744_GR1-1)
15										Unknown(ON843745_GR1-2)
15										Unknown(ON843746_GR2-1)
15										Unknown(ON843747_GR2-2)
15										Unknown(ON843748_GR2-3)
15										Unknown(ON843749_GR3)
16	18	54*	3412	52*	2847	52*	2844	^KF135488.1_Ar13	Unknown (KC845321.1_SX)	AJ312439.1_Hangzhou	7.67e-49	1.14282e-53	9.53727e-52	1.75274e-26	2.25871e-24	2.8687e-43	1.03616e-32
16								KP710871.1_XFQ001		KP710870.1_SX-Z
16								MK350280.1_Liaoning
17	19	4690	5360	4125	4795	4122	4792	^LC655955.1_CC19-6	Unknown (ON843747_GR2-2)	ON843750_GR4	1.55782e-46	9.42562e-46	2.56619e-32	1.63991e-22	1.45775e-19	8.38761e-25	4.2368e-44
17								LC591946.1_K206		FJ640980.1_G6
18	20	22*	3418	20*	3259	20*	2850	^KP710868.1_SC7-N	Unknown (KP710870.1_SX-Z)	ON843744_GR1-1	6.0511e-46	3.20071e-45	7.50343e-45	5.1415e-30	1.58151e-25	7.55429e-48	8.76476e-32
18								FJ640978.1_G3[P]	Unknown(JF833015.1_6067-1)	S42280.1_G2
18								FJ640977.1_G1[P]	Unknown(JF833014.1_6202-2)	NC_002634.1_N
18								KT285170.1_4278-1	Unknown(MH919386.1_pCB301-SC15)	FJ640979.1_G4
18								KP710866.1_LJZ010		FJ640976.1_WS209
18								KP710865.1_LJZ002		FJ640975.1_WS205
18								KP710864.1_HGT009		FJ640974.1_WS202
18								KP710863.1_HGT008		FJ640972.1_WS160
18								KP710862.1_HGT005		FJ640968.1_WS149
18								KP710861.1_BYX006		FJ640967.1_WS145
18								OK058515.1_DSMZ_PV-0938		FJ640966.1_WS144
18								MW354948.1_JS_NJ		FJ640963.1_WS128
18								MW354946.1_AH_SZ		FJ640959.1_WS109
18								MH919385.1_pCB301-SC7		FJ640955.1_WS37
18								KX834321.1_JSJJ001		MT603834.1_GYGI-p
18								KX834320.1_SC001		MN124783.1_BSB1
18								KX834319.1_FJTN001		KY986929.1_CC2515
18								HM590055.1_4469-4_CHN_2004		KY249378.1_Gulupa
18										HQ166266.1_NP-L
18										HQ166265.1_NP-C-L
18										JN416770.1_Rsv4-RB3
18										EU871725.1_L-RB
18										EU871724.1_L
18										MW655827.1_BPE89
18										MN399738.1_Salzlandkreis-2_17
18										LC323107.1_SMV-C
18										KX834324.1_HLJBADS001
18										ON843745_GR1-2
18										ON843746_GR2-1
18										ON843747_GR2-2
18										ON843748_GR2-3
18										ON843749_GR3
19	22	4707	5352	4125	4770	4139	4784	ON843747_GR2-2	ON843750_GR4	KY986929.1_CC2515	5.37347e-12	2.17124e-39	4.20732e-40	3.0334e-12	2.9217e-12	1.99225e-13	8.97571e-29
19									FJ640980.1_G6
20	23	26*	3423	1*	3241	24*	2855	^MW354951.1_JL_CC	Unknown (FJ807701.1_G5H)	JF833015.1_6067-1	6.0279e-40	1.98787e-41	0.00391154	2.91276e-29	2.09406e-27	8.33625e-48	4.72423e-30
20									Unknown(FJ376388.1_pSMV-G5H)	JF833014.1_6202-2
20										MH919386.1_pCB301-SC15
21	24	2904	3806	2336	3238	2336	3238	JN416770.1_Rsv4-RB3	AF241739.1_G7	HQ166266.1_NP-L	NS	4.20996e-41	NS	1.072e-09	1.31407e-09	6.93454e-12	6.10746e-35
22	25	10244*	5367	9579*	4803	9582*	4799	AJ310200.1_SAAS	Unknown (MT603835.1_GYNA-p)	ON843750_GR4	1.23381e-39	9.40164e-37	1.75997e-25	1.77627e-19	1.77936e-20	2.38615e-22	4.11586e-58
22								FJ640981.1_G6H	Unknown(MT603826.1_CHBU-p)	FJ640980.1_G6
22								LC655955.1_CC19-6	Unknown(AY294045.1_G7H)
22								LC591946.1_K206[P]	Unknown(FJ807700.1_G7H)
23	26	6*	3435	1*	3234	4*	2867	^KX834322.1_GXQZ001	Unknown (FJ807701.1_G5H)	JF833015.1_6067-1	1.14902e-36	6.27446e-39	NS	6.31542e-27	1.04089e-24	3.59172e-45	2.92452e-27
23									Unknown(FJ376388.1_pSMV-G5H)	JF833014.1_6202-2
23										MH919386.1_pCB301-SC15
24	27	7536	9949	6972	9307	6962	9297	AJ619757.1_CN18	FJ640967.1_WS145	FJ640957.1_WS101	6.61933e-39	2.81337e-29	1.99082e-38	3.15042e-18	3.17314e-18	5.71846e-20	1.46705e-42
24									FJ640963.1_WS128	FJ640980.1_G6
24										FJ640954.1_WS32
24										MT603828.1_CHNA-p
24										ON843750_GR4
25	28	7024	7876	6454	7306	6450	7302	JF833014.1_6202-2	JF833013.1_SC3	MH919386.1_pCB301-SC15	8.21252e-38	3.27668e-35	2.12535e-24	3.5331e-15	3.2408e-15	9.6532e-18	1.29848e-16
25										JF833015.1_6067-1
26	29	10108	850*	9452	395*	9451	394*	JF833014.1_6202-2	JF833013.1_SC3	MH919386.1_pCB301-SC15	8.58849e-39	1.53006e-28	0.00211217	9.46294e-12	5.96646e-12	3.23591e-06	6.55564e-11
26										JF833015.1_6067-1
27	30	1771*	2997	1611*	2837	1203*	2429	^KR065437.1_HB-RS	MH919386.1_pCB301-SC15	Unknown (KP710877.1_XFQ018)	1.37396e-37	4.73219e-37	2.33437e-36	1.63748e-15	1.87488e-15	1.01883e-21	4.46402e-30
27									MW822168.1_Green_Shell
27									KP710876.1_XFQ014
27									KP710870.1_SX-Z
27									KF135491.1_Go11
27									KF135490.1_Lo3
27									KC845321.1_SX
27									JF833015.1_6067-1
27									JF833014.1_6202-2
27									MW464638.1_Mashhad
28	31	9006	10244*	8432	9578*	8432	9582*	^KP710876.1_XFQ014	KP710870.1_SX-Z	ON843747_GR2-2	8.03569e-38	2.01797e-34	1.24617e-35	5.84557e-17	4.74569e-17	4.32414e-16	3.46984e-45
28								MW822168.1_Green_Shell		S42280.1_G2
28								MW822167.1_Summer_Shell		MN124783.1_BSB1
28								KP710874.1_XFQ010		ON843746_GR2-1
28								KF297335.1_Ar33		ON843748_GR2-3
28								KF135491.1_Go11		ON843749_GR3
28								KF135490.1_Lo3
28								KF135489.1_Ar33
28								MW464638.1_Mashhad
28								ON013906.1_DSMZ_PV-1235
28								KX834323.1_HLJSB001
29	32	6146	6963	5581	6392	5578	6389	AY294045.1_G7H	MT603828.1_CHNA-p	MT603826.1_CHBU-p	2.69828e-35	6.72879e-30	2.14381e-28	7.79384e-11	3.60275e-10	3.11765e-09	5.23914e-27
29									FJ640957.1_WS101	MT603835.1_GYNA-p
30	33	7734	9970	7145	9303	7160	9318	^MT603830.1_GAWO-p	MT603831.1_GYBU-92	MT603832.1_GYBU-p	3.25611e-35	4.74063e-35	2.3652e-26	5.6936e-23	6.67028e-23	4.6707e-19	2.31295e-54
30									FJ640970.1_WS155
30									MT603833.1_GYGI-106
30									MT603829.1_GAWO-62
31	34	10248	3339	9585	2774	9586	2771	^KP710877.1_XFQ018	Unknown (MT603826.1_CHBU-p)	JF833015.1_6067-1	7.53009e-38	9.40733e-33	NS	4.37836e-26	6.69611e-27	2.46964e-32	6.60279e-53
31									Unknown(MT603835.1_GYNA-p)	MH919386.1_pCB301-SC15
31									Unknown(FJ376388.1_pSMV-G5H)
31									Unknown(AY294045.1_G7H)
31									Unknown(AY294044.1_G5)
31									Unknown(FJ807701.1_G5H)
31									Unknown(FJ807700.1_G7H)
32	35	999*	1758	525*	1193	525*	1190	^FJ640977.1_G1	FJ640982.1_G7A	OK058515.1_DSMZ_PV-0938	1.06658e-29	5.94479e-26	9.33691e-27	6.07328e-14	4.10509e-14	7.3997e-19	8.57247e-40
32								FJ640978.1_G3		HQ396725.1_4547_CHN_2004
33	36	9672	9970	9020	9318	9020	9318	^MT603832.1_GYBU-p	Unknown (FJ640977.1_G1)	MT603831.1_GYBU-92	1.72533e-29	2.37727e-19	NS	8.65973e-17	2.80777e-09	2.83914e-08	1.61391e-24
33									Unknown(FJ640978.1_G3)	FJ640981.1_G6H
33									Unknown(KT285170.1_4278-1)	FJ640980.1_G6
33									Unknown(KP710868.1_SC7-N)	FJ640970.1_WS155
33									Unknown(KP710866.1_LJZ010)	FJ640957.1_WS101
33									Unknown(KP710865.1_LJZ002)	FJ640954.1_WS32
33									Unknown(KP710864.1_HGT009)	LC655955.1_CC19-6
33									Unknown(KP710863.1_HGT008)	LC591946.1_K206
33									Unknown(KP710862.1_HGT005)	MT603833.1_GYGI-106
33									Unknown(KP710861.1_BYX006)	MT603829.1_GAWO-62
33									Unknown(OK058515.1_DSMZ_PV-0938)	MT603828.1_CHNA-p
33									Unknown(MW354951.1_JL_CC)	AJ310200.1_SAAS
33									Unknown(MW354948.1_JS_NJ)	ON843750_GR4
33									Unknown(MW354946.1_AH_SZ)
33									Unknown(MH919385.1_pCB301-SC7)
33									Unknown(KX834321.1_JSJJ001)
33									Unknown(KX834320.1_SC001)
33									Unknown(KX834319.1_FJTN001)
33									Unknown(HM590055.1_4469-4_CHN_2004)
34	37	5194	6530	4629	5965	4626	5962	FJ376388.1_pSMV-G5H	FJ640957.1_WS101	FJ548849.1_WS200	5.7723e-29	2.9232e-26	3.10245e-24	3.92677e-18	1.95072e-17	1.78644e-20	2.86167e-28
34								FJ807701.1_G5H	FJ640980.1_G6
34									MT603828.1_CHNA-p
34									ON843750_GR4
35	38	8072	9167*	7501	8581*	7498	8578*	FJ376388.1_pSMV-G5H	FJ640954.1_WS32	FJ807700.1_G7H	5.29128e-33	1.18225e-25	1.05523e-29	9.02497e-16	5.1285e-14	1.55864e-13	1.0795e-38
35								FJ807701.1_G5H		MT603835.1_GYNA-p
35										MT603826.1_CHBU-p
35										AY294045.1_G7H
35										AY294044.1_G5
36	39	10248	3418	9585	2853	9586	2850	^KP710873.1_XFQ008	Unknown (KP710870.1_SX-Z)	ON843744_GR1-1	3.23108e-33	2.06913e-28	NS	1.08551e-19	1.55946e-18	3.32794e-31	9.95853e-18
36								KP710875.1_XFQ012		FJ640967.1_WS145
36								KP710872.1_XFQ005		FJ640963.1_WS128
36										ON843745_GR1-2
37	40	10242*	7000	9579*	6429	9580*	6426	^MK350280.1_Liaoning	KP710873.1_XFQ008	Unknown (AF241739.1_G7)	6.77818e-27	6.14463e-29	1.31417e-28	6.73685e-24	1.65258e-18	6.26393e-39	2.11325e-17
37									KP710875.1_XFQ012	Unknown(FJ640982.1_G7A)
37									KP710872.1_XFQ005	Unknown(FJ640971.1_WS156)
37										Unknown(FJ640970.1_WS155)
37										Unknown(FJ640969.1_WS151)
37										Unknown(FJ640965.1_WS135)
37										Unknown(FJ640961.1_WS116)
37										Unknown(FJ640960.1_WS110)
37										Unknown(FJ640958.1_WS105)
37										Unknown(AY216987.1_G7d)
37										Unknown(AY216010.1_G7)
37										Unknown(MT603833.1_GYGI-106)
37										Unknown(MT603831.1_GYBU-92)
37										Unknown(MT603829.1_GAWO-62)
38	41	10244	3498	9582	2933	9582	2930	^JF833015.1_6067-1	KX834325.1_HLJHLQF001	JF833013.1_SC3	9.42269e-29	4.727e-27	3.19706e-24	1.00448e-20	2.93693e-19	5.4335e-47	1.13765e-24
38								S42280.1_G2[P]	FJ640982.1_G7A	GU015011.1_413
38								NC_002634.1_N[P]	FJ640969.1_WS151	KP710878.1_XFQ020
38								FJ640981.1_G6H[T]	FJ640965.1_WS135	KP710869.1_NE-N1
38								FJ640980.1_G6	FJ640964.1_WS132	KP710867.1_SC6-N
38								FJ640979.1_G4[P]	FJ640961.1_WS116	HM590054.1_Sc6
38								FJ640978.1_G3[T]	FJ640960.1_WS110	OK105105.1_1129
38								FJ640977.1_G1[T]	FJ640958.1_WS105	MW354947.1_JL_GZL
38								FJ640976.1_WS209[P]	AY216987.1_G7d	MN539670.1_3144-SC4
38								FJ640975.1_WS205[P]	AY216010.1_G7	MN623290.1_N3
38								FJ640974.1_WS202[P]	AF241739.1_G7	MN623289.1_N1
38								FJ640973.1_WS162	AB100443.1_Aa15-M2	MH919384.1_pCB301-SC3
38								FJ640972.1_WS160[P]	AB100442.1_Aa
38								FJ640971.1_WS156
38								FJ640970.1_WS155
38								FJ640968.1_WS149[P]
38								FJ640967.1_WS145
38								FJ640966.1_WS144[P]
38								FJ640963.1_WS128
38								FJ640962.1_WS117
38								FJ640959.1_WS109[P]
38								FJ640957.1_WS101
38								FJ640955.1_WS37
38								FJ640954.1_WS32
38								FJ548849.1_WS200
38								MW822168.1_Green_Shell[T]
38								MW822167.1_Summer_Shell[T]
38								LC655955.1_CC19-6[T]
38								LC591946.1_K206[T]
38								MT603835.1_GYNA-p[P]
38								MT603834.1_GYGI-p[P]
38								MT603830.1_GAWO-p[T]
38								MT603828.1_CHNA-p
38								MT603826.1_CHBU-p[P]
38								MN124783.1_BSB1[P]
38								KY986929.1_CC2515[P]
38								KY249378.1_Gulupa
38								KT285170.1_4278-1
38								KR065437.1_HB-RS
38								KP710877.1_XFQ018
38								KP710876.1_XFQ014[T]
38								KP710875.1_XFQ012[P]
38								KP710874.1_XFQ010
38								KP710873.1_XFQ008
38								KP710872.1_XFQ005[P]
38								KP710871.1_XFQ001
38								KP710870.1_SX-Z[P]
38								KP710868.1_SC7-N
38								KP710866.1_LJZ010
38								KP710865.1_LJZ002
38								KP710864.1_HGT009
38								KP710863.1_HGT008
38								KP710862.1_HGT005
38								KP710861.1_BYX006
38								KR024718.1_JAAS-6
38								FJ376388.1_pSMV-G5H[T]
38								KF982784.1_NN
38								KF297335.1_Ar33[P]
38								KF135491.1_Go11[T]
38								KF135490.1_Lo3[T]
38								KF135489.1_Ar33[P]
38								KF135488.1_Ar13
38								KC845321.1_SX
38								HQ845735.1_TNP[T]
38								HQ166266.1_NP-L
38								HQ166265.1_NP-C-L[P]
38								JN416770.1_Rsv4-RB3
38								JF833014.1_6202-2[P]
38								AY294045.1_G7H[P]
38								AY294044.1_G5[T]
38								FJ807701.1_G5H[T]
38								FJ807700.1_G7H[P]
38								EU871725.1_L-RB[P]
38								EU871724.1_L
38								AJ312439.1_Hangzhou[P]
38								AJ310200.1_SAAS[T]
38								AJ619757.1_CN18[T]
38								MW655827.1_BPE89
38								OL875089.1_BPE20
38								MW464638.1_Mashhad[T]
38								ON013906.1_DSMZ_PV-1235[P]
38								OK058515.1_DSMZ_PV-0938
38								MW354951.1_JL_CC
38								MW354948.1_JS_NJ
38								MW354946.1_AH_SZ
38								MN399738.1_Salzlandkreis-2_17[P]
38								LC323107.1_SMV-C
38								MK350280.1_Liaoning[P]
38								MH919386.1_pCB301-SC15
38								MH919385.1_pCB301-SC7
38								KX834324.1_HLJBADS001[P]
38								KX834323.1_HLJSB001[T]
38								KX834322.1_GXQZ001
38								KX834321.1_JSJJ001
38								KX834320.1_SC001
38								KX834319.1_FJTN001
38								HQ396725.1_4547_CHN_2004[T]
38								AJ628750.1_HZ1
38								HM590055.1_4469-4_CHN_2004
38								ON843744_GR1-1
38								ON843745_GR1-2
38								ON843746_GR2-1[P]
38								ON843747_GR2-2[T]
38								ON843748_GR2-3[P]
38								ON843749_GR3[P]
38								ON843750_GR4
39	42	5368*	7276	4803*	6705	4800*	6702	AJ312439.1_Hangzhou	FJ640981.1_G6H	MH919386.1_pCB301-SC15	1.08945e-35	8.56587e-33	2.90508e-34	6.80737e-23	1.94897e-23	1.06422e-21	1.99884e-67
39									AJ310200.1_SAAS
40	44	4880	5511	4312	4943	4312	4943	FJ640973.1_WS162	NC_002634.1_N	FJ640956.1_WS84	1.78539e-35	2.10757e-34	3.13714e-22	2.61677e-10	6.15733e-10	4.00774e-12	2.6246e-27
40									MW822168.1_Green_Shell
40									LC323107.1_SMV-C
40									ON843748_GR2-3
41	45	58*	2618	56*	2050	56*	2050	KM979229.1_India	AB100443.1_Aa15-M2	OK105105.1_1129	2.02351e-24	2.57998e-22	NS	9.41092e-21	1.89672e-20	1.06945e-25	6.60889e-25
41									FJ640969.1_WS151	GU015011.1_413
41									FJ640965.1_WS135	KP710869.1_NE-N1
41									FJ640964.1_WS132	KP710867.1_SC6-N
41									FJ640960.1_WS110	HQ845736.1_KY
41									FJ640958.1_WS105	JF833013.1_SC3
41									AB100442.1_Aa	HM590054.1_Sc6
41									KX834325.1_HLJHLQF001	MW354947.1_JL_GZL
41										MN539670.1_3144-SC4
41										MN623290.1_N3
41										MN623289.1_N1
41										MH919384.1_pCB301-SC3
42	46	1428*	6005	880*	5440	877*	5437	^FJ640964.1_WS132	FJ640965.1_WS135	FJ640961.1_WS116	5.55476e-24	1.76853e-19	2.37329e-09	7.41963e-17	9.77726e-14	1.11685e-22	6.78854e-15
43	47	3436*	6278	2871*	5713	2868*	5710	^KF135488.1_Ar13	HQ845736.1_KY	Unknown (AB100443.1_Aa15-M2)	4.14634e-20	1.88482e-19	2.00192e-19	4.98764e-19	2.00364e-19	3.89989e-26	7.0809e-32
43								KP710871.1_XFQ001	GU015011.1_413	Unknown(FJ640982.1_G7A)
43									KP710878.1_XFQ020	Unknown(FJ640969.1_WS151)
43									KP710869.1_NE-N1	Unknown(FJ640965.1_WS135)
43									MW354947.1_JL_GZL	Unknown(FJ640961.1_WS116)
43									MN623290.1_N3	Unknown(FJ640960.1_WS110)
43									MN623289.1_N1	Unknown(FJ640958.1_WS105)
43										Unknown(AY216987.1_G7d)
43										Unknown(AY216010.1_G7)
43										Unknown(AF241739.1_G7)
43										Unknown(AB100442.1_Aa)
43										Unknown(KX834325.1_HLJHLQF001)
44	48	1386*	2766	765*	2120	843*	2198	KX096578.1_China	HQ396725.1_4547_CHN_2004	KP710870.1_SX-Z	1.28115e-09	0.00529459	NS	3.51363e-17	1.40116e-13	0.000369251	7.21565e-20
45	49	5384	6562	4801	5979	4816	5994	ON843745_GR1-2	KF135491.1_Go11	FJ640980.1_G6	1.45484e-19	9.86102e-17	9.99622e-17	2.13286e-13	3.47585e-12	9.48497e-14	1.4677e-17
45								ON843744_GR1-1	MW822167.1_Summer_Shell	FJ640982.1_G7A
45									MN124783.1_BSB1	FJ640981.1_G6H
45									KY249378.1_Gulupa	FJ640971.1_WS156
45									MW655827.1_BPE89	FJ640970.1_WS155
45									OL875089.1_BPE20	FJ640969.1_WS151
45									MW464638.1_Mashhad	FJ640965.1_WS135
45									ON013906.1_DSMZ_PV-1235	FJ640962.1_WS117
45										FJ640961.1_WS116
45										FJ640960.1_WS110
45										FJ640958.1_WS105
45										FJ640957.1_WS101
45										FJ640954.1_WS32
45										AY216987.1_G7d
45										AY216010.1_G7
45										LC655955.1_CC19-6
45										LC591946.1_K206
45										MT603833.1_GYGI-106
45										MT603831.1_GYBU-92
45										MT603829.1_GAWO-62
45										MT603828.1_CHNA-p
45										AJ310200.1_SAAS
45										AB100443.1_Aa15-M2
45										AB100442.1_Aa
45										KX834325.1_HLJHLQF001
45										ON843750_GR4
46	50	3508	6282	2944	5718	2940	5714	^GU015011.1_413	KX096578.1_China	FJ640982.1_G7A	1.57055e-16	2.20597e-08	5.3985e-17	4.18e-15	3.24033e-14	5.37308e-22	2.16042e-15
46								KP710878.1_XFQ020		FJ640969.1_WS151
46								KP710869.1_NE-N1		FJ640965.1_WS135
46								KP710867.1_SC6-N[P]		FJ640961.1_WS116
46								HQ845736.1_KY		FJ640960.1_WS110
46								JF833013.1_SC3[P]		FJ640958.1_WS105
46								HM590054.1_Sc6[P]		AY216987.1_G7d
46								OK105105.1_1129[P]		AY216010.1_G7
46								MW354947.1_JL_GZL		MT603833.1_GYGI-106
46								MN539670.1_3144-SC4[P]		MT603831.1_GYBU-92
46								MN623290.1_N3		MT603829.1_GAWO-62
46								MN623289.1_N1		AF241739.1_G7
46								MH919384.1_pCB301-SC3[P]		AB100443.1_Aa15-M2
46										AB100442.1_Aa
46										KX834325.1_HLJHLQF001
47	51	9046	9576	8868	9320	8472	8924	MW354946.1_AH_SZ	MW354947.1_JL_GZL	MW354951.1_JL_CC	1.22807e-19	8.99244e-18	NS	5.2401e-08	2.95776e-07	2.34635e-06	1.0128e-19
47									KP710869.1_NE-N1	KP710868.1_SC7-N
47									MN623290.1_N3	MW354948.1_JS_NJ
47									MN623289.1_N1	MH919385.1_pCB301-SC7
48	52	9363*	10051*	9119*	9803*	8711*	9398*	KR065437.1_HB-RS	KF135488.1_Ar13	OK105105.1_1129	6.98512e-18	5.24071e-15	8.51046e-11	2.62504e-08	1.04346e-07	1.28829e-05	5.74717e-20
48										KP710867.1_SC6-N
48										JF833013.1_SC3
48										HM590054.1_Sc6
48										MN539670.1_3144-SC4
48										MH919384.1_pCB301-SC3
49	53	4370	4989	3787	4406	3802	4421	ON843745_GR1-2	JF833014.1_6202-2	FJ640980.1_G6	5.42943e-16	5.55591e-08	9.69237e-15	6.96252e-07	1.7205e-07	1.10522e-26	1.31856e-12
49								ON843744_GR1-1	KP710870.1_SX-Z	FJ640970.1_WS155
49									FJ376388.1_pSMV-G5H	FJ640957.1_WS101
49									FJ807701.1_G5H	FJ640954.1_WS32
49									KX096578.1_China	MT603833.1_GYGI-106
49										MT603831.1_GYBU-92
49										MT603829.1_GAWO-62
49										MT603828.1_CHNA-p
49										ON843750_GR4
50	54	7598	9264*	7027	8621*	7024	8618*	^KC845321.1_SX	FJ640980.1_G6	JF833015.1_6067-1	7.20211e-20	8.07341e-06	NS	3.20907e-15	3.49682e-13	1.1149e-33	2.29448e-10
50									FJ640982.1_G7A	KP710877.1_XFQ018
50									FJ640981.1_G6H	KP710871.1_XFQ001
50									FJ640973.1_WS162	KF135488.1_Ar13
50									FJ640970.1_WS155	AJ312439.1_Hangzhou
50									FJ640957.1_WS101	MH919386.1_pCB301-SC15
50									FJ640956.1_WS84
50									FJ640954.1_WS32
50									AY216987.1_G7d
50									AY216010.1_G7
50									LC655955.1_CC19-6
50									LC591946.1_K206
50									MT603833.1_GYGI-106
50									MT603831.1_GYBU-92
50									MT603829.1_GAWO-62
50									MT603828.1_CHNA-p
50									AF241739.1_G7
50									AJ310200.1_SAAS
50									ON843745_GR1-2
50									ON843750_GR4
51	55	3499*	4968	2935*	4404	2931*	4400	^JF833014.1_6202-2	MT603826.1_CHBU-p	Unknown (FJ640969.1_WS151)	4.01135e-10	6.58094e-16	2.34907e-12	1.60863e-15	1.61931e-14	4.05624e-24	8.06344e-09
51									S42280.1_G2	Unknown(FJ640971.1_WS156)
51									NC_002634.1_N	Unknown(FJ640965.1_WS135)
51									FJ640979.1_G4	Unknown(FJ640961.1_WS116)
51									FJ640976.1_WS209	Unknown(FJ640960.1_WS110)
51									FJ640975.1_WS205	Unknown(FJ640958.1_WS105)
51									FJ640974.1_WS202	Unknown(AB100443.1_Aa15-M2)
51									FJ640972.1_WS160	Unknown(AB100442.1_Aa)
51									FJ640968.1_WS149	Unknown(KX834325.1_HLJHLQF001)
51									FJ640966.1_WS144
51									FJ640959.1_WS109
51									FJ640955.1_WS37
51									FJ548849.1_WS200
51									MT603835.1_GYNA-p
51									MT603834.1_GYGI-p
51									MN124783.1_BSB1
51									KY986929.1_CC2515
51									FJ376388.1_pSMV-G5H
51									HQ166266.1_NP-L
51									HQ166265.1_NP-C-L
51									AY294045.1_G7H
51									FJ807701.1_G5H
51									FJ807700.1_G7H
51									EU871725.1_L-RB
51									EU871724.1_L
51									MW655827.1_BPE89
51									MN399738.1_Salzlandkreis-2_17
51									LC323107.1_SMV-C
51									KX834324.1_HLJBADS001
51									KM979229.1_India
51									ON843746_GR2-1
51									ON843748_GR2-3
51									ON843749_GR3
52	56	3524*	4968	2959*	4403	2956*	4400	KP710870.1_SX-Z	MT603835.1_GYNA-p	Unknown (FJ640969.1_WS151)	8.08648e-12	1.94268e-15	1.10803e-10	5.02481e-14	1.44323e-13	5.27942e-21	9.48536e-11
52									S42280.1_G2	Unknown(FJ640971.1_WS156)
52									NC_002634.1_N	Unknown(FJ640965.1_WS135)
52									FJ640979.1_G4	Unknown(FJ640961.1_WS116)
52									FJ640976.1_WS209	Unknown(FJ640960.1_WS110)
52									FJ640975.1_WS205	Unknown(FJ640958.1_WS105)
52									FJ640974.1_WS202	Unknown(AB100443.1_Aa15-M2)
52									FJ640972.1_WS160	Unknown(AB100442.1_Aa)
52									FJ640968.1_WS149	Unknown(KX834325.1_HLJHLQF001)
52									FJ640966.1_WS144
52									FJ640959.1_WS109
52									FJ640955.1_WS37
52									FJ548849.1_WS200
52									MT603834.1_GYGI-p
52									MT603826.1_CHBU-p
52									MN124783.1_BSB1
52									KY986929.1_CC2515
52									KY249378.1_Gulupa
52									FJ376388.1_pSMV-G5H
52									HQ166266.1_NP-L
52									HQ166265.1_NP-C-L
52									AY294045.1_G7H
52									FJ807701.1_G5H
52									FJ807700.1_G7H
52									EU871725.1_L-RB
52									EU871724.1_L
52									MW655827.1_BPE89
52									OL875089.1_BPE20
52									MW464638.1_Mashhad
52									MN399738.1_Salzlandkreis-2_17
52									LC323107.1_SMV-C
52									KX834324.1_HLJBADS001
52									KM979229.1_India
52									ON843746_GR2-1
52									ON843748_GR2-3
52									ON843749_GR3
53	57	9778	10243*	9111	9562*	9126	9581*	ON843745_GR1-2	FJ640976.1_WS209	MT603828.1_CHNA-p	2.18604e-14	4.28497e-13	4.80926e-11	9.48476e-09	8.29856e-09	NS	6.55564e-11
53								ON843744_GR1-1	FJ640975.1_WS205	FJ640980.1_G6
53									FJ640974.1_WS202	FJ640970.1_WS155
53									FJ640972.1_WS160	FJ640957.1_WS101
53									FJ640968.1_WS149	FJ640954.1_WS32
53									FJ640967.1_WS145	MT603833.1_GYGI-106
53									FJ640966.1_WS144	MT603831.1_GYBU-92
53									FJ640963.1_WS128	MT603829.1_GAWO-62
53									FJ640959.1_WS109	ON843750_GR4
53									FJ640955.1_WS37
53									KX834324.1_HLJBADS001
54	58	6783*	7965	6212*	7394	6209*	7391	^FJ640961.1_WS116	FJ640969.1_WS151	FJ640964.1_WS132	2.75199e-14	1.94168e-12	1.43015e-10	1.14975e-06	9.69651e-07	1.71003e-07	2.13058e-09
55	59	5242	7224	4659	6635	4674	6650	MT603830.1_GAWO-p	FJ640970.1_WS155	FJ640977.1_G1	3.69181e-14	2.28276e-09	2.84998e-05	2.69199e-13	5.15401e-13	2.56688e-22	3.18013e-19
55									FJ640982.1_G7A	FJ640978.1_G3
55									FJ640980.1_G6	KT285170.1_4278-1
55									FJ640957.1_WS101	KP710868.1_SC7-N
55									FJ640954.1_WS32	KP710866.1_LJZ010
55									AY216010.1_G7	KP710865.1_LJZ002
55									MT603833.1_GYGI-106	KP710864.1_HGT009
55									MT603831.1_GYBU-92	KP710863.1_HGT008
55									MT603829.1_GAWO-62	KP710862.1_HGT005
55									MT603828.1_CHNA-p	OK058515.1_DSMZ_PV-0938
55									ON843750_GR4	MW354951.1_JL_CC
55										MW354948.1_JS_NJ
55										MW354946.1_AH_SZ
55										KX834321.1_JSJJ001
55										KX834320.1_SC001
55										KX834319.1_FJTN001
56	60	5073	5656	4505	5088	4505	5088	FJ640971.1_WS156	FJ640970.1_WS155	AB100443.1_Aa15-M2	1.29186e-13	3.36002e-12	NS	7.29085e-05	0.000111075	7.61638e-06	1.40946e-08
56										FJ640965.1_WS135
56										FJ640960.1_WS110
56										FJ640958.1_WS105
56										AB100442.1_Aa
56										KX834325.1_HLJHLQF001
57	62	6458	9626*	5890	8974*	5890	8974*	^MT603832.1_GYBU-p	FJ640977.1_G1	Unknown (KP710877.1_XFQ018)	5.26021e-12	1.96107e-09	NS	4.65218e-13	9.70693e-14	1.34996e-22	2.15397e-10
57									FJ640978.1_G3	Unknown(KP710870.1_SX-Z)
57									KP710866.1_LJZ010	Unknown(JF833015.1_6067-1)
57									KP710865.1_LJZ002	Unknown(MH919386.1_pCB301-SC15)
57									OK058515.1_DSMZ_PV-0938
57									KX834321.1_JSJJ001
58	63	5277	6170	4709	5602	4709	5602	FJ640962.1_WS117	FJ640970.1_WS155	FJ640965.1_WS135	1.91816e-12	2.14882e-10	NS	2.85472e-07	2.58383e-07	1.30939e-08	1.41942e-13
59	64	7935	8515	7346	7926	7361	7941	ON843744_GR1-1	ON843746_GR2-1	ON843745_GR1-2	2.73938e-12	1.05153e-07	1.21188e-05	1.3674e-05	0.00438926	2.0939e-28	3.28968e-06
59									NC_002634.1_N
59									FJ640979.1_G4
59									FJ640976.1_WS209
59									FJ640975.1_WS205
59									FJ640974.1_WS202
59									FJ640972.1_WS160
59									FJ640968.1_WS149
59									FJ640959.1_WS109
59									FJ640955.1_WS37
59									MW822168.1_Green_Shell
59									MW822167.1_Summer_Shell
59									MT603834.1_GYGI-p
59									MN124783.1_BSB1
59									KY986929.1_CC2515
59									KY249378.1_Gulupa
59									KP710876.1_XFQ014
59									KF135491.1_Go11
59									KF135490.1_Lo3
59									HQ166266.1_NP-L
59									HQ166265.1_NP-C-L
59									JN416770.1_Rsv4-RB3
59									EU871725.1_L-RB
59									MW655827.1_BPE89
59									MW464638.1_Mashhad
59									MN399738.1_Salzlandkreis-2_17
59									LC323107.1_SMV-C
59									KX834324.1_HLJBADS001
59									KX834323.1_HLJSB001
59									ON843747_GR2-2
59									ON843749_GR3
60	65	3536*	6240	2890*	5594	2968*	5672	KX096578.1_China	MT603835.1_GYNA-p	FJ640982.1_G7A	3.40705e-12	6.49009e-09	8.77792e-07	1.08461e-13	3.31472e-10	4.08937e-24	2.52392e-09
60									S42280.1_G2	FJ640971.1_WS156
60									NC_002634.1_N	FJ640970.1_WS155
60									FJ640979.1_G4	FJ640969.1_WS151
60									FJ640976.1_WS209	FJ640965.1_WS135
60									FJ640975.1_WS205	FJ640961.1_WS116
60									FJ640974.1_WS202	FJ640960.1_WS110
60									FJ640972.1_WS160	FJ640958.1_WS105
60									FJ640968.1_WS149	AY216987.1_G7d
60									FJ640967.1_WS145	AY216010.1_G7
60									FJ640966.1_WS144	MT603833.1_GYGI-106
60									FJ640963.1_WS128	MT603831.1_GYBU-92
60									FJ640959.1_WS109	MT603829.1_GAWO-62
60									FJ640955.1_WS37	AF241739.1_G7
60									FJ548849.1_WS200	AB100443.1_Aa15-M2
60									MT603834.1_GYGI-p	AB100442.1_Aa
60									MT603826.1_CHBU-p	KX834325.1_HLJHLQF001
60									KY986929.1_CC2515
60									KF135491.1_Go11
60									HQ166266.1_NP-L
60									HQ166265.1_NP-C-L
60									AY294044.1_G5
60									FJ807700.1_G7H
60									EU871725.1_L-RB
60									EU871724.1_L
60									MN399738.1_Salzlandkreis-2_17
60									KX834324.1_HLJBADS001
60									ON843746_GR2-1
60									ON843747_GR2-2
60									ON843748_GR2-3
60									ON843749_GR3
61	66	6006	8788	5438	8214	5438	8214	KM979229.1_India	FJ640965.1_WS135	NC_002634.1_N	7.25487e-12	8.43777e-07	0.000337017	1.81826e-10	2.20995e-11	3.66632e-26	7.21121e-10
61									FJ640982.1_G7A	FJ640966.1_WS144
61									FJ640973.1_WS162	KP710874.1_XFQ010
61									FJ640971.1_WS156	KF297335.1_Ar33
61									FJ640970.1_WS155	KF135489.1_Ar33
61									FJ640969.1_WS151	EU871724.1_L
61									FJ640960.1_WS110	OL875089.1_BPE20
61									FJ640958.1_WS105	ON013906.1_DSMZ_PV-1235
61									FJ640956.1_WS84	ON843748_GR2-3
61									MT603833.1_GYGI-106
61									MT603831.1_GYBU-92
61									MT603829.1_GAWO-62
61									AB100443.1_Aa15-M2
61									AB100442.1_Aa
61									KX834325.1_HLJHLQF001
62	67	3499*	5466	3339*	5306	2931*	4898	KR065437.1_HB-RS	S42280.1_G2	AF241739.1_G7	8.83739e-12	2.79715e-09	1.02573e-07	1.56072e-10	8.7625e-10	1.37026e-13	9.83347e-11
62									FJ640966.1_WS144	FJ640982.1_G7A
62									KP710874.1_XFQ010	FJ640970.1_WS155
62									KF297335.1_Ar33	FJ640969.1_WS151
62									KF135489.1_Ar33	FJ640965.1_WS135
62									EU871724.1_L	FJ640961.1_WS116
62									OL875089.1_BPE20	FJ640960.1_WS110
62									ON013906.1_DSMZ_PV-1235	FJ640958.1_WS105
62									KM979229.1_India	AY216987.1_G7d
62									ON843748_GR2-3	AY216010.1_G7
62										MT603828.1_CHNA-p
62										AB100443.1_Aa15-M2
62										AB100442.1_Aa
62										KX834325.1_HLJHLQF001
63	68	9663	10243*	9014	9581*	9011	9581*	FJ640961.1_WS116	FJ640975.1_WS205	FJ640954.1_WS32	3.78347e-11	3.15288e-10	6.02948e-12	8.94087e-08	4.25563e-06	2.18588e-06	3.27782e-11
63								FJ640965.1_WS135[P]	S42280.1_G2	FJ640980.1_G6
63									NC_002634.1_N	FJ640970.1_WS155
63									FJ640979.1_G4	FJ640957.1_WS101
63									FJ640976.1_WS209	MT603833.1_GYGI-106
63									FJ640974.1_WS202	MT603831.1_GYBU-92
63									FJ640972.1_WS160	MT603829.1_GAWO-62
63									FJ640968.1_WS149	MT603828.1_CHNA-p
63									FJ640967.1_WS145	ON843750_GR4
63									FJ640966.1_WS144
63									FJ640963.1_WS128
63									FJ640959.1_WS109
63									FJ640955.1_WS37
63									MT603834.1_GYGI-p
63									MN124783.1_BSB1
63									KY986929.1_CC2515
63									KY249378.1_Gulupa
63									HQ166266.1_NP-L
63									HQ166265.1_NP-C-L
63									JN416770.1_Rsv4-RB3
63									EU871725.1_L-RB
63									EU871724.1_L
63									MW655827.1_BPE89
63									MN399738.1_Salzlandkreis-2_17
63									LC323107.1_SMV-C
63									KX834324.1_HLJBADS001
63									ON843746_GR2-1
63									ON843747_GR2-2
63									ON843748_GR2-3
63									ON843749_GR3
64	69	3499*	6632	2934*	6061	2931*	6058	^FJ640969.1_WS151	Unknown (JF833015.1_6067-1)	KX834324.1_HLJBADS001	6.71081e-10	1.16661e-06	3.58403e-08	2.3082e-11	2.67771e-12	1.26174e-15	3.27782e-11
64								FJ640982.1_G7A[P]	Unknown(KP710877.1_XFQ018)	S42280.1_G2
64								FJ640980.1_G6	Unknown(MH919386.1_pCB301-SC15)	NC_002634.1_N
64								FJ640971.1_WS156		FJ640979.1_G4
64								FJ640970.1_WS155[P]		FJ640976.1_WS209
64								FJ640965.1_WS135[P]		FJ640975.1_WS205
64								FJ640960.1_WS110		FJ640974.1_WS202
64								FJ640958.1_WS105		FJ640972.1_WS160
64								FJ640957.1_WS101		FJ640968.1_WS149
64								FJ640954.1_WS32[P]		FJ640967.1_WS145
64								AY216987.1_G7d[P]		FJ640966.1_WS144
64								AY216010.1_G7[P]		FJ640963.1_WS128
64								MT603833.1_GYGI-106		FJ640959.1_WS109
64								MT603832.1_GYBU-p		FJ640955.1_WS37
64								MT603831.1_GYBU-92		FJ548849.1_WS200
64								MT603829.1_GAWO-62		MT603835.1_GYNA-p
64								MT603828.1_CHNA-p		MT603834.1_GYGI-p
64								AF241739.1_G7[P]		MT603826.1_CHBU-p
64								AJ619757.1_CN18		MN124783.1_BSB1
64								AB100443.1_Aa15-M2		KY986929.1_CC2515
64								AB100442.1_Aa		HQ166266.1_NP-L
64								KX096578.1_China[T]		HQ166265.1_NP-C-L
64								KX834325.1_HLJHLQF001		AY294044.1_G5
64								ON843750_GR4		FJ807700.1_G7H
64										EU871725.1_L-RB
64										EU871724.1_L
64										MN399738.1_Salzlandkreis-2_17
64										LC323107.1_SMV-C
64										ON843746_GR2-1
64										ON843747_GR2-2
64										ON843749_GR3
65	70	9600	10243*	8951	9579*	8948	9581*	KC845321.1_SX	FJ640978.1_G3	JF833015.1_6067-1	4.96826e-09	NS	0.000160304	2.90798e-06	1.71215e-06	0.00177341	6.42453e-09
65									FJ640977.1_G1	MH919386.1_pCB301-SC15
65									KT285170.1_4278-1
65									KP710868.1_SC7-N
65									KP710866.1_LJZ010
65									KP710865.1_LJZ002
65									KP710864.1_HGT009
65									KP710863.1_HGT008
65									KP710862.1_HGT005
65									KP710861.1_BYX006
65									OK058515.1_DSMZ_PV-0938
65									MW354951.1_JL_CC
65									MW354948.1_JS_NJ
65									MH919385.1_pCB301-SC7
65									KX834321.1_JSJJ001
65									KX834320.1_SC001
65									KX834319.1_FJTN001
65									HM590055.1_4469-4_CHN_2004
66	72	1546	1771	987	1203	987	1203	^MT603832.1_GYBU-p	Unknown (FJ640982.1_G7A)	MT603831.1_GYBU-92	1.49975e-08	NS	NS	3.17199e-06	0.000677792	6.72604e-05	2.5567e-09
66										MT603833.1_GYGI-106
66										MT603829.1_GAWO-62
67	74	5873	6168	5305	5600	5305	5600	MT603832.1_GYBU-p	KP710866.1_LJZ010	MT603831.1_GYBU-92	2.03132e-07	8.98081e-06	1.05793e-05	0.00119332	0.0048338	0.00111997	2.85288e-05
68	75	10244*	1385*	9501*	764*	9582*	842*	^KX096578.1_China	FJ640964.1_WS132	Unknown (MH919384.1_pCB301-SC3)	5.01108e-07	0.00456463	NS	8.54762e-08	9.71319e-09	8.98624e-16	1.19817e-06
68									FJ640969.1_WS151	Unknown(KP710878.1_XFQ020)
68									AB100443.1_Aa15-M2	Unknown(KP710869.1_NE-N1)
68									AB100442.1_Aa	Unknown(KP710867.1_SC6-N)
68										Unknown(HQ845736.1_KY)
68										Unknown(JF833013.1_SC3)
68										Unknown(HM590054.1_Sc6)
68										Unknown(OK105105.1_1129)
68										Unknown(MW354947.1_JL_GZL)
68										Unknown(MN539670.1_3144-SC4)
68										Unknown(MN623290.1_N3)
68										Unknown(MN623289.1_N1)
69	78	4878	6102*	4313	5537*	4310	5534*	^FJ640954.1_WS32	FJ640971.1_WS156	AJ619757.1_CN18	1.78867e-05	0.00014091	0.000637011	0.000140829	3.34024e-06	8.71517e-09	7.18302e-07
69								FJ640980.1_G6
69								FJ640957.1_WS101
69								MT603828.1_CHNA-p
69								ON843750_GR4
70	79	9761	10205*	9109	9545*	9109	9545*	^AF241739.1_G7	MH919384.1_pCB301-SC3	MT603831.1_GYBU-92	8.49334e-05	1.9624e-06	1.06153e-07	5.50206e-06	0.000260484	1.33471e-06	0.000624988
70								FJ640982.1_G7A	KP710867.1_SC6-N	FJ640970.1_WS155
70								FJ640969.1_WS151	JF833013.1_SC3	MT603833.1_GYGI-106
70								FJ640964.1_WS132	HM590054.1_Sc6	MT603829.1_GAWO-62
70								FJ640960.1_WS110	OK105105.1_1129
70								FJ640958.1_WS105	MN539670.1_3144-SC4
70								AY216987.1_G7d
70								AY216010.1_G7
70								AB100443.1_Aa15-M2
70								AB100442.1_Aa
70								KX834325.1_HLJHLQF001
71	80~	1273*	1629	822*	1165	738*	1064	^MT712111.1_SXBX	Unknown (LC037232.1_Uraria)	MT603831.1_GYBU-92	9.89643e-06	2.67855e-17	NS	1.52661e-09	4.8025e-08	7.94509e-35	3.6056e-10
71								AJ507388.2_P		GU015011.1_413
71										FJ640982.1_G7A
71										FJ640969.1_WS151
71										FJ640965.1_WS135
71										FJ640961.1_WS116
71										FJ640960.1_WS110
71										FJ640958.1_WS105
71										FJ640956.1_WS84
71										AY216987.1_G7d
71										AY216010.1_G7
71										MT603833.1_GYGI-106
71										MT603829.1_GAWO-62
71										KP710878.1_XFQ020
71										KP710869.1_NE-N1
71										KP710867.1_SC6-N
71										HQ845736.1_KY
71										JF833013.1_SC3
71										HM590054.1_Sc6
71										AF241739.1_G7
71										AB100443.1_Aa15-M2
71										AB100442.1_Aa
71										OK105105.1_1129
71										MW354947.1_JL_GZL
71										MN539670.1_3144-SC4
71										MN623290.1_N3
71										MN623289.1_N1
71										MH919384.1_pCB301-SC3
71										KX834325.1_HLJHLQF001
72	83~	6705*	7535	6053*	6883	6131*	6961	KX096578.1_China	KP710865.1_LJZ002	Unknown (FJ640980.1_G6)	0.00205701	0.000163942	0.000217126	5.05617e-05	0.0477642	3.94038e-07	NS
72									FJ640978.1_G3	Unknown(FJ640981.1_G6H)
72									FJ640977.1_G1	Unknown(FJ640957.1_WS101)
72									KP710866.1_LJZ010	Unknown(FJ640954.1_WS32)
72									OK058515.1_DSMZ_PV-0938	Unknown(LC655955.1_CC19-6)
72									KX834321.1_JSJJ001	Unknown(LC591946.1_K206)
72										Unknown(MT603828.1_CHNA-p)
72										Unknown(AJ310200.1_SAAS)
72										Unknown(ON843750_GR4)
73	85	3536*	4879*	2971*	4314*	2968*	4311*	JF833015.1_6067-1	MT603826.1_CHBU-p	Unknown (FJ640973.1_WS162)	7.08194e-05	NS	0.00061484	7.46117e-08	8.36016e-07	4.99446e-11	0.000148832
73								KP710877.1_XFQ018	S42280.1_G2
73								KC845321.1_SX	NC_002634.1_N
73								MH919386.1_pCB301-SC15	FJ640979.1_G4
73									FJ640976.1_WS209
73									FJ640975.1_WS205
73									FJ640974.1_WS202
73									FJ640968.1_WS149
73									FJ640967.1_WS145
73									FJ548849.1_WS200
73									MW822168.1_Green_Shell
73									MW822167.1_Summer_Shell
73									MT603835.1_GYNA-p
73									MT603834.1_GYGI-p
73									KY986929.1_CC2515
73									AY294045.1_G7H
73									FJ807700.1_G7H
73									EU871724.1_L
73									MN399738.1_Salzlandkreis-2_17
73									KX834324.1_HLJBADS001
74	93	7670	8488	7197	8015	7096	7914	^KF982784.1_NN	Unknown (FJ640977.1_G1)	AJ628750.1_HZ1	0.0006484	NS	9.26697e-06	3.43538e-11	3.37528e-10	5.39738e-05	1.06385e-06
74									Unknown(S42280.1_G2)
74									Unknown(NC_002634.1_N)
74									Unknown(FJ640979.1_G4)
74									Unknown(FJ640978.1_G3)
74									Unknown(FJ640976.1_WS209)
74									Unknown(FJ640974.1_WS202)
74									Unknown(FJ640972.1_WS160)
74									Unknown(FJ640968.1_WS149)
74									Unknown(FJ640967.1_WS145)
74									Unknown(FJ640966.1_WS144)
74									Unknown(FJ640963.1_WS128)
74									Unknown(FJ640959.1_WS109)
74									Unknown(FJ640955.1_WS37)
74									Unknown(FJ548849.1_WS200)
74									Unknown(MW822168.1_Green_Shell)
74									Unknown(MW822167.1_Summer_Shell)
74									Unknown(MT603835.1_GYNA-p)
74									Unknown(MT603834.1_GYGI-p)
74									Unknown(MT603826.1_CHBU-p)
74									Unknown(KY986929.1_CC2515)
74									Unknown(KT285170.1_4278-1)
74									Unknown(KP710876.1_XFQ014)
74									Unknown(KP710875.1_XFQ012)
74									Unknown(KP710874.1_XFQ010)
74									Unknown(KP710873.1_XFQ008)
74									Unknown(KP710872.1_XFQ005)
74									Unknown(KP710870.1_SX-Z)
74									Unknown(KP710868.1_SC7-N)
74									Unknown(KP710866.1_LJZ010)
74									Unknown(KP710865.1_LJZ002)
74									Unknown(KP710864.1_HGT009)
74									Unknown(KP710863.1_HGT008)
74									Unknown(KP710862.1_HGT005)
74									Unknown(KP710861.1_BYX006)
74									Unknown(KF297335.1_Ar33)
74									Unknown(KF135491.1_Go11)
74									Unknown(KF135490.1_Lo3)
74									Unknown(KF135489.1_Ar33)
74									Unknown(HQ166266.1_NP-L)
74									Unknown(JN416770.1_Rsv4-RB3)
74									Unknown(JF833015.1_6067-1)
74									Unknown(AY294045.1_G7H)
74									Unknown(FJ807700.1_G7H)
74									Unknown(EU871725.1_L-RB)
74									Unknown(EU871724.1_L)
74									Unknown(AJ310200.1_SAAS)
74									Unknown(MW464638.1_Mashhad)
74									Unknown(ON013906.1_DSMZ_PV-1235)
74									Unknown(OK058515.1_DSMZ_PV-0938)
74									Unknown(MW354951.1_JL_CC)
74									Unknown(MW354948.1_JS_NJ)
74									Unknown(MW354946.1_AH_SZ)
74									Unknown(MN399738.1_Salzlandkreis-2_17)
74									Unknown(LC323107.1_SMV-C)
74									Unknown(MH919386.1_pCB301-SC15)
74									Unknown(MH919385.1_pCB301-SC7)
74									Unknown(KX834324.1_HLJBADS001)
74									Unknown(KX834323.1_HLJSB001)
74									Unknown(KX834321.1_JSJJ001)
74									Unknown(KX834320.1_SC001)
74									Unknown(KX834319.1_FJTN001)
74									Unknown(HM590055.1_4469-4_CHN_2004)
74									Unknown(ON843746_GR2-1)
74									Unknown(ON843747_GR2-2)
74									Unknown(ON843748_GR2-3)
75	96~	5405*	6118	5204*	5917	4837*	5550	^KX834322.1_GXQZ001	KP710877.1_XFQ018	FJ640981.1_G6H	0.000248104	NS	0.00426282	0.000356326	0.000385376	1.04284e-08	0.000729257
75								KP710875.1_XFQ012[P]	JF833015.1_6067-1	LC655955.1_CC19-6
75								KP710873.1_XFQ008[P]	MH919386.1_pCB301-SC15	LC591946.1_K206
75								KP710872.1_XFQ005[P]		AJ310200.1_SAAS
76	100~	5100*	6079	4082*	5061	4532*	5511	^KR024718.1_JAAS-6	Unknown (KP710870.1_SX-Z)	FJ640979.1_G4	0.0267179	NS	NS	2.89622e-06	1.02654e-06	2.40799e-05	1.58432e-05
76								FJ640981.1_G6H		NC_002634.1_N
76								FJ640973.1_WS162[T]		FJ640976.1_WS209
76								FJ640961.1_WS116[T]		FJ640975.1_WS205
76								LC655955.1_CC19-6[T]		FJ640972.1_WS160
76								LC591946.1_K206		FJ640968.1_WS149
76								AJ310200.1_SAAS[T]		FJ640967.1_WS145
76										FJ640966.1_WS144
76										FJ640963.1_WS128
76										FJ640959.1_WS109
76										FJ640955.1_WS37
76										MT603835.1_GYNA-p
76										MT603834.1_GYGI-p
76										HQ166265.1_NP-C-L
76										JN416770.1_Rsv4-RB3
76										EU871725.1_L-RB
76										EU871724.1_L
76										KX834324.1_HLJBADS001
76										ON843748_GR2-3
76										ON843749_GR3
~ = It is possible that this apparent recombination signal could have been caused by an evolutionary
process other than recombination.
* = The actual breakpoint position is undetermined (it was most likely either overprinted by a subsequent
recombination event or off the edges of the analysed sequence fragments).
^ = The recombinant sequence may have been misidentified (one of the identified parents might be the recombinant)
Minor Parent = Parent contributing the smaller fraction of sequence.
Major Parent = Parent contributing the larger fraction of sequence.
Unknown = Only one parent and a recombinant need be in the alignment for a recombination event to be detectable.
The sequence listed as unknown was used to infer the existance of a missing parental sequence.
NS = No significant P-value was recorded for this recombination event using the particular method in question.

## Sheet: Table S3
Table S3. Genetic diversity of six SMV genomes in group1.
Sites, Total number of sites; S, The number of segregating sites; Eta, Total number of mutations; H, Number of Haplotypes; Hd, haplotype diversity; Pi, Nucleotide diversity π; θw, Watterson’s estimator of θ.
Protein	Sites	S	Eta	H	Hd	Pi	θw	Tajima's D	SigD
G1_P1	1389	722	992	6	1	0.4±0.093	0.34±0.16	-0.952508	n.s.
G1_HC-Pro	1374	552	713	6	1	0.2±0.032	0.17±0.08	-0.670095	n.s.
G1_P3	1041	463	574	6	1	0.2±0.044	0.19±0.09	-0.856046	n.s.
G1_6k1	156	75	99	6	1	0.25±0.035	0.21±0.1	-0.500475	n.s.
G1_CI	1902	735	911	6	1	0.19±0.029	0.16±0.079	-0.504709	n.s.
G1_6k2	159	66	83	6	1	0.2±0.033	0.18±0.087	-0.736627	n.s.
G1_NIa-VPg	570	215	266	6	1	0.18±0.031	0.16±0.077	-0.544646	n.s.
G1_NIa-Pro	729	291	364	6	1	0.19±0.029	0.17±0.08	-0.667118	n.s.
G1_NIb	1551	631	797	6	1	0.2±0.027	0.17±0.08	-0.513493	n.s.
G1_CP	846	303	356	6	1	0.17±0.032	0.16±0.07	-0.61378	n.s.
G1_Polyprotein	9711	3942	4960	6	1	0.21±0.034	0.18±0.08	-0.673075	n.s.
G1_PIPO	228	63	69	6	1	0.11±0.028	0.12±0.058	-0.71418	n.s.
G1_genome	10171	4076	5108	6	1	0.21±0.035	0.18±0.08	-0.672085	n.s.

## Sheet: Table S4
Table S4. Genetic diversity of 137 SMV genomes in group2.
Sites, Total number of sites; S, The number of segregating sites; Eta, Total number of mutations; H, Number of Haplotypes; Hd, haplotype diversity; Pi, Nucleotide diversity π; θw, Watterson’s estimator of θ.
Protein	Sites	S	Eta	H	Hd	Pi	θw	Tajima's D	SigD
G2_P1	1362	288	337	95	0.988514	0.08±0.004	0.1±0.023	-0.981495	n.s.
G2_HC-Pro	1371	507	592	118	0.997144	0.06±0.002	0.06±0.015	-0.77454	n.s.
G2_P3	1041	390	461	120	0.997746	0.05±0.002	0.06±0.015	-0.943469	n.s.
G2_6k1	156	76	85	70	0.976921	0.04±0.003	0.08±0.02	-1.57747	#
G2_CI	1902	743	872	125	0.998497	0.05±0.002	0.07±0.016	-1.07012	n.s.
G2_6k2	159	51	58	60	0.953306	0.04±0.001	0.05±0.015	-0.922728	n.s.
G2_NIa-VPg	570	193	229	97	0.990447	0.05±0.001	0.06±0.014	-0.810288	n.s.
G2_NIa-Pro	729	229	263	106	0.99474	0.04±0.001	0.06±0.014	-1.00571	n.s.
G2_NIb	1551	502	572	119	0.997424	0.05±0.001	0.06±0.015	-1.13186	n.s.
G2_CP	795	285	320	112	0.996243	0.05±0.001	0.06±0.015	-0.918045	n.s.
G2_Polyprotein	9642	3264	3789	136	0.999893	0.05±0.001	0.06±0.015	-0.995275	n.s.
G2_PIPO	228	50	54	66	0.9576	0.02±0.0009	0.04±0.010	-1.61908	#
G2_genome	10076	3259	3785	136	0.999893	0.05±0.001	0.06±0.015	-0.997658	n.s.

## Sheet: Table S5
Table S5. Average dN/dS ratio for individual SMV protein in three groups.
Protein	All	Group1	Group2
P1	1.06612	0.645021	0.203044
HC-Pro	0.0506808	0.0239757	0.0525515
P3	0.08778	0.109543	0.0864858
6K1	0.0624523	0.0731217	0.0619545
CI	0.0341998	0.0234838	0.0351005
6K2	0.0232616	0.0509631	0.0204661
NIa-VPg	0.0255127	0.0447628	0.0240668
NIa-Pro	0.012687	0.0357602	0.0116834
NIb	0.0436705	0.0295014	0.0446906
CP	0.0325998	0.0671928	0.030668
Polyprotein	1.56826	1.02581	0.0490098
PIPO	0.429524	0.397887	0.454336
